# Supplementary material for: A dataset of transcriptomic effects of camptothecin treatment on early zebrafish embryos
Source: Data Brief. 2024 Oct 16;57:111041. doi: 10.1016/j.dib.2024.111041 (PMC11565048; doi:10.1016/j.dib.2024.111041)
Supplement: Supplementary file 1 [file mmc1.xlsx]

## Sheet: Read count estimates data
Full read count estimates for the 4-hour camptothecin treatment of 28 hpf zebrafish embryos
Gene	symbol	wt_DMSO_1	wt_DMSO_2	wt_DMSO_3	wt_CPT_1	wt_CPT_2	wt_CPT_3	miR34a_del_DMSO_1	miR34a_del_DMSO_2	miR34a_del_DMSO_3	miR34a_del_CPT_1	miR34a_del_CPT_2	miR34a_del_CPT_3
LL0000000001	a1cf	505	516.99	602.64	162.01	182.39	174.99	348.27	555.01	534.46	243.91	149.97	148.66
LL0000000002	a2ml	5243.05	5286	5653.72	4798.11	6164.8	5542.82	3263.39	4485.54	3902.81	5915.65	3357.9	3018.57
LL0000000003	aaas	1100.03	968.35	1106.96	1381.79	1925.78	2603.66	855.84	1463.6	1088.13	1748.19	1177.94	1109.62
LL0000000004	aacs	261.2	261.4	255.45	80.87	105.62	105	227.06	226.3	225.04	195.74	137.48	113.05
LL0000000005	aadac	57	58.33	54.99	55.68	63	63.06	38	41	39	61	34.57	34.01
LL0000000006	aadacl4	8.66	10.52	4.28	2.12	10.38	13.92	4	3	1	8.5	7.51	6.12
LL0000000007	aadat	185	144.06	192.23	138.27	177.76	247.8	176.01	127.88	148	194.86	79	151.83
LL0000000008	aagab	513.17	506.36	493.99	528.11	700.56	950.6	347.99	598.22	509	965.77	664.64	506.36
LL0000000009	aak1a	166.93	206.04	214.94	50	61.38	89.04	143.3	209	164	72.15	39	38.01
LL0000000010	aak1b	147.39	124	175.75	60	86.73	83	180.84	213	150	95	61.04	73.94
LL0000000011	aamdc	23.41	22.96	17.93	8	31.17	20.06	18.21	28.59	16.39	32.63	7.4	20.37
LL0000000012	aamp	2713.39	2373.75	2368.91	3134.99	4080.02	4678.71	1932.31	3727.96	2891.39	3832.17	2639.64	2524.27
LL0000000013	aanat1	15	6	3	8	22	26	3	11	3	11.05	8	15.78
LL0000000014	aanat2	8	22	9	30.79	33	58	12	11	11	51	16.98	23
LL0000000015	aar2	531.01	532.66	531.9	631.8	858.08	1145.96	384	680.58	527.51	855.13	563.37	487.05
LL0000000016	aars	6118.82	6262.87	6140.64	3433.78	3850.16	3780.52	4374.24	6774.48	5706.72	3601.43	2723.17	2344.94
LL0000000017	aars2	269.79	230.09	236	171.51	244.14	292.4	197.09	323.07	236.06	259.47	182.1	143.06
LL0000000018	aarsd1	680.73	543.34	616	301.91	343	435	494.18	675.93	582	454.4	315	275
LL0000000019	aasdh	171	166.67	192.22	29	54	55.1	151	145.51	164	64.25	38	33.93
LL0000000020	aasdhppt	75.14	81.99	93.03	47	44	69	75	99	64	59.85	40.99	36
LL0000000021	aass	375.04	290.01	389.65	128.7	198	175.53	366	310.12	293.79	261.06	110.98	118.3
LL0000000022	aatf	720.98	739.53	660.82	489.54	596.1	801.51	498.37	873.08	821.29	757.14	575.29	440.92
LL0000000023	aatka	190.37	215.99	219.04	44	78.45	112.96	133.99	177	151	137.99	65.04	77.57
LL0000000024	aatkb	130.9	151.5	153.13	34.49	47	51	146.07	185.46	107.74	55.94	32.04	30.84
LL0000000025	abat	458.86	569.38	555.18	247	253.13	271.46	385.24	465.32	341.6	331.34	192.82	171.28
LL0000000026	abca12	293.02	414.75	402.33	75.02	93	62	378.79	425.03	297.12	117.29	61.74	53
LL0000000027	abca1a	758.07	922.5	986.11	260.94	385.99	304.75	732.03	752.79	626.83	463.34	195	194.01
LL0000000028	abca1b	3784.43	4661.99	4757.74	1169.21	1636.85	982.17	2824.45	3695.76	2917.96	1628.78	776.11	769.79
LL0000000029	abca2	159	223.23	188.93	33.61	82.71	45	144.99	139	132.13	70	27.27	40.47
LL0000000030	abca3b	775.71	809.73	837.36	130.36	211.97	230	790.61	849.89	670.13	267.82	125.02	117
LL0000000031	abca4a	58.57	107.25	83.33	30.25	34.1	33	52.16	60.08	56.25	49.38	24	43.08
LL0000000032	abca4b	14	5	4.03	1	1	0	5	3	6	6	0	2
LL0000000033	abca5	328.01	354.27	376.6	117	132.94	107.01	241.08	366.56	259.79	143.85	107.06	115.03
LL0000000034	abcb10	403.11	335.54	341.24	299.71	428.5	551	280.16	327.61	344.75	438.35	309.29	262.8
LL0000000035	abcb11a	1078	1251.29	1243.09	195.99	322.21	362.53	593.98	1142.09	922.55	389.33	228.75	167.2
LL0000000036	abcb11b	3	2	3	1	2	5	3	0	1	7	2	1
LL0000000037	abcb4	21	23	13	5	8	9	19.01	24.41	19	6	11	3
LL0000000038	abcb5	863.61	681.92	656.42	473.13	636.19	758.76	676.01	903.48	754.17	788.82	414.5	398.53
LL0000000039	abcb6a	91	79.01	126.19	69	124.04	107	79.97	88.13	71.4	139	61.84	45.98
LL0000000040	abcb6b	95.95	101.95	136	30	40	37	94	116	125.04	77.05	42	47
LL0000000041	abcb7	1020.95	864.78	968.95	272	327.01	319.18	810.07	1441.38	980.07	331.76	285.47	181
LL0000000042	abcb8	258.5	263.39	276	202	298	443	184	352.16	252.19	331.03	260.78	208.89
LL0000000043	abcb9	88	98.98	97.02	48.01	90	148	72	96.83	62	115	74	69
LL0000000044	abcc1	341.06	300.74	321.32	274.11	361.93	428.25	332.57	363.66	346.97	486.61	312.74	317.06
LL0000000045	abcc10	432.13	484.11	431.78	175.6	219	251	358.01	533.4	461.94	298.79	200.14	147
LL0000000046	abcc12	26	33	38	13	13	17	12	32	38.06	15.98	6	12
LL0000000047	abcc13	102.16	77.87	100.3	47.25	103.43	129.53	95.17	116.31	108.39	131.61	100.89	72.52
LL0000000048	abcc2	1334.32	1408.86	1381.46	1267.08	1574.01	1695.66	921.66	1521.97	1155.67	1544.72	1093.64	921.64
LL0000000049	abcc3	628.62	580.73	682.54	165.88	234	225	529.24	709	604.01	310.54	165.86	141.76
LL0000000050	abcc4	692.04	643	661.13	225	280.13	355.83	544.36	778.71	653.27	419.98	254.01	192.42
LL0000000051	abcc5	1817.14	1777	2048.69	1700.01	2484.05	3815.51	1664.54	1863.88	1590.68	3228	2014.4	1967.1
LL0000000052	abcc6a	14	20	11	3	9	10	13	14	11.98	11.18	10.01	7
LL0000000053	abcc6b.1	22.11	13.56	20.02	7.49	12.88	19.17	16.12	31.47	10.72	21.97	15.31	10
LL0000000054	abcc6b.2	93.18	208.91	252.95	40.49	70.98	110.05	93.2	116.42	99.47	59.55	37.11	39.22
LL0000000055	abcc8	50	67.98	58	3	7	12	57.53	72	79.32	15.01	6.12	7
LL0000000056	abcc8b	11.93	8	6	10	12	35	6.05	10	2	29	25	14
LL0000000057	abcc9	447.74	398.1	451.85	114.92	207	221.48	434.71	451	367.18	256.15	118.39	126.23
LL0000000058	abcd1	68	81	70.04	82	117	122.38	47	69	40	114.54	72.17	59
LL0000000059	abcd2	3	4	8	10.65	14	20	3	8	10.9	10	6	9
LL0000000061	abcd3a	756.11	614.63	717.1	393.97	569.03	869.91	512.88	678.81	608.72	799.92	590.93	447.77
LL0000000062	abcd3b	234.56	232.93	265.08	123.68	174.62	246.69	167.85	254	195.85	233.62	147.8	158
LL0000000063	abcd4	206	238.99	228.3	77	151.15	190.48	152.07	232.87	255.92	200.27	122	115
LL0000000064	abce1	6504.75	5233.99	5754.26	4708.83	5463.08	6437.98	3907.68	6835.91	6197.3	5420.94	3844.04	3364.91
LL0000000065	abcf1	4827.97	4449.1	4248.49	4856.92	6411.49	7231.17	3681.34	6344.08	5245.57	7176.25	4753.76	4070.56
LL0000000066	abcf2a	2593.01	1512.5	1450.96	3036.33	4286.2	5704.98	1556.77	2712.08	2368.64	5489.29	3903.26	3568.65
LL0000000067	abcf2b	175	171	145.99	185.99	296.01	408.26	133.09	208.55	135	335.15	235	185.99
LL0000000068	abcf3	613.08	606.76	457	556.24	636.96	677.02	415.11	842.59	825.24	615.58	431.58	358.8
LL0000000069	abcg1	10.82	15.17	15	4	14	12.84	7	8	18	35.93	12	12
LL0000000070	abcg2a	75	102	114	45	116	73.6	102	128.29	97.58	73	49	45.93
LL0000000071	abcg2b	6	0	5	0	1	4	0	1	2	1	1	7
LL0000000072	abcg2c	539.97	482.94	584.43	299.16	387.45	495.59	420.46	503.89	421.43	498.35	310.66	248.31
LL0000000073	abcg2d	7	8	13	5	5	8	12	25	8	8	8	11
LL0000000074	abcg4a	13	21	22.01	9	6	8	19	11	11.99	13.22	7	5
LL0000000075	abcg4b	24	47	40	19	34.8	66.83	35	46.05	32	43	35.05	21
LL0000000076	abcg5	11	3	9	0	3	9	7	2	1	2	1	11
LL0000000077	abcg8	8.98	9	7	4	3	14	2	4	3	19.99	6	15
LL0000000078	abch1	138	152.23	140.47	82	81.31	112.96	98.99	104	116	124.43	98.26	95
LL0000000079	abhd10a	106.04	115.95	110	68.28	147.21	158.11	82	96	89.01	178.46	87	108
LL0000000080	abhd10b	534.99	461.92	516.17	510.58	709	883	355.8	619.01	526.52	667.34	457.85	480.6
LL0000000081	abhd11	119.01	105.16	131.3	67.75	79	128	107.16	115	98	137.98	112.26	98.02
LL0000000082	abhd12	374.94	326.43	402.57	145.97	174.1	192.75	244.09	310.51	309.72	258.79	166	135.81
LL0000000083	abhd13	37.05	50.04	34	53	67	69.06	39	56.36	32.96	107.55	55.44	63.9
LL0000000084	abhd14a	130	128.14	151.78	137	134.04	106.98	96.01	101.93	141.54	254.2	120.2	142.3
LL0000000085	abhd14b	114.09	105.77	143.3	133.4	204	243.93	117.32	154.13	135.49	269	160	150.89
LL0000000086	abhd15a	94	46.9	71	64	87.5	80.02	52	79.13	61	90.07	71	76
LL0000000087	abhd16a	780.95	733.06	808.98	574	881.19	1041.09	545.26	983.96	768.94	839.03	581.56	441.1
LL0000000088	abhd17aa	516.12	376.04	486.25	436.93	485.45	522.09	407.95	522.06	404.08	642.04	366.7	367.76
LL0000000089	abhd17ab	144.1	133.06	152.95	233.83	242.7	262	145.01	196.99	138.95	366.29	178.89	307.91
LL0000000090	abhd17b	233.89	206.68	207	217.59	274	360.17	199.2	242.71	231.97	364.38	233.47	204.04
LL0000000091	abhd17c	809.53	743.26	738.45	170	244.03	290	708.6	1058.23	962.91	279.62	222.2	159.99
LL0000000092	abhd18	202	160.75	225.92	152.03	204.02	257.01	172.35	203.32	188.99	194.37	139	111.05
LL0000000093	abhd2a	4	13	17	3	8	6	5	7	20.03	11	3	11.73
LL0000000094	abhd2b	39	24	24	13	28	21	15	22.99	14	13	19.58	11
LL0000000095	abhd3	10.04	10.43	18	4.92	11	8	12	17	12	16	18.17	14
LL0000000096	abhd4	109.99	108	117.97	110	182.62	166	81	107	97.88	97.77	94	83
LL0000000097	abhd6a	982.07	882.64	1478.61	217.56	525.86	814.12	1076.29	1383.05	1429.3	1002.68	597.48	497.19
LL0000000098	abhd6b	0	3	3	0	5	11	3	6	2	5.39	9	6
LL0000000099	abhd8a	12	9.5	15	5	10	15.81	14	9	9	13.98	4	6
LL0000000100	abhd8b	11.18	9.24	6.62	41	160.37	208	12.73	12.38	6.84	190.88	86.2	115.99
LL0000000101	abi1a	736.64	723.13	826.62	204.58	265.04	309.14	743.54	902.86	704.46	400.92	223.95	197.11
LL0000000102	abi1b	116	123.24	117.22	42.04	47	46.92	91.86	106.19	95	61.76	32.44	35.01
LL0000000103	abi2a	415.69	455.88	442.19	198.71	284.16	336.72	307.8	500.36	455.7	302.55	198.66	179.41
LL0000000104	abi2b	1307.6	1249.62	1329.34	841.04	1054.7	1289.75	1139.47	1412.66	1375.94	1180.92	775.88	687.41
LL0000000105	abi3a	6	7	13	4.02	6	5	21	20	8	11	4	1
LL0000000106	abi3b	250.86	225.64	306.93	74.05	144.42	256.56	160.93	230	240.79	186.1	102.01	139
LL0000000107	abi3bpa	3	1	2	0	0	0	0	1	0	4	0	1
LL0000000108	abi3bpb	391.39	392.49	449.81	53	94.23	110.01	374.97	409.95	409.33	129.04	57.64	52.99
LL0000000109	abl1	1543.45	1412.96	1429.49	1369.33	1880.41	1735.79	1453.62	1854.77	1395.33	1907.07	1115.25	1154.17
LL0000000110	abl2	517.09	576.6	575.76	709.14	996.85	1386.93	448.64	680.65	502.69	1186.41	844.06	872.87
LL0000000111	ablim1a	113	159.03	136.01	12	35	45	121.25	132.99	98.02	61.9	13	19.98
LL0000000112	ablim1b	939.21	1154.61	1229.36	136	281.36	271.88	731.32	961.23	813.71	351.91	185.27	155.12
LL0000000113	ablim2	207.01	220.7	269.62	15.93	23	18	202.91	228	165	51.06	12.68	16
LL0000000114	ablim3	146	162.52	172.27	16	24	30	113.73	185	147.63	24	20	12
LL0000000115	abo	2	13	4	4	4.37	3.01	0	3	5.15	6.02	2	0
LL0000000116	abr	60.88	36.59	105.8	78.88	84.32	149.11	62.84	79.32	72.35	76.71	50.18	50.36
LL0000000117	abraa	478	504.52	529.99	346.47	424.61	474.97	363.27	448.12	432.17	535.26	372.21	329.02
LL0000000118	abrab	283.01	232.01	202.29	139	223	301.2	195.23	260.09	205.92	218.08	119.03	98.76
LL0000000119	abracl	1637.48	1584.51	1936.92	1744.24	2522.96	3410.38	1119.73	1527.15	1635.57	2749.33	2248.61	1714.68
LL0000000120	abraxas1	284.65	274.87	317.72	212.76	306.34	480.79	217.01	295	307.86	456.55	327.7	273.32
LL0000000121	abraxas2	183.92	171	173.69	152	211	260.99	157	208.16	144.01	284.82	177.75	184.42
LL0000000122	abt1	390.28	395.83	434.58	387.04	367.26	488.21	265	511.92	423.06	457.12	453.97	357.77
LL0000000123	abtb1	123.7	108.22	157.44	63.39	83.82	43	99.97	83.92	97.21	103.54	49.1	50
LL0000000124	abtb2a	45	52	50.01	26.12	43	43.07	42.21	41	30.09	28	26	36.07
LL0000000125	abtb2b	400.4	426.42	408.61	45.97	102	93.74	377.06	555.91	443.87	101.85	81.04	48
LL0000000126	acaa1	60	35.08	52	44	58.97	73.77	32	45.02	66	61.99	41.04	42
LL0000000127	acaa2	1731.45	1398.84	1893.25	1103.52	1703.63	1882.01	1212.97	1556.78	1348.89	1881.08	1109.58	1003.46
LL0000000128	acaca	563.36	596.86	581.48	133	195	191	495.22	653.42	477.9	312.97	205	163
LL0000000129	acacb	1110.6	1203.43	1308.67	141.98	220.98	166	873.94	1109.49	899.81	315	153.34	163.02
LL0000000130	acad11	198.07	181.85	222.77	43	68	84	112	184.8	202.69	81	39	49
LL0000000131	acad8	375	371.83	361.92	232.98	340	453.35	273.96	365.5	392.71	407.22	289.57	219
LL0000000132	acad9	241.81	224.64	248.37	160.92	173.98	184.12	171.36	251.48	196.93	226.77	133.83	144.09
LL0000000133	acadl	459.79	449.31	466.13	272.28	416	501.04	342.97	448.31	381.04	425.23	253.91	261.48
LL0000000134	acadm	1210.26	1273.33	1230.44	853.31	1495.76	1890.27	757.76	1377.04	1093.01	1543.1	1023.5	1000.67
LL0000000135	acads	744.8	643.6	712.54	455.51	643.07	941.96	509.01	772.93	581	629.98	443.03	384.98
LL0000000136	acadsb	1853.66	1892.99	1911.44	1791.56	2845.67	3534.1	1491.16	2462.18	2190.01	2915.65	1948.51	1728.92
LL0000000137	acadvl	2714.16	2385.09	2788.58	1433.59	1959.88	1912.98	1956.51	2942.5	2311	2033.31	1314.95	1115.77
LL0000000138	acana	108	128.19	131.03	19.6	17	33	93	110.3	92	61	27	24
LL0000000139	acanb	49.3	44	50.01	18.15	12	15	29	44	26	16	6	6
LL0000000140	acap1	186.98	170	185	68.01	123.96	162	128.84	169.01	156	190.75	112.22	117.6
LL0000000141	acap2	345.02	353.36	378.06	98.99	155.61	117.9	328.73	510.93	303.33	187.26	92.69	97.16
LL0000000142	acap3a	346.71	374.23	395.49	69	101.47	228.52	315.02	427.31	371.22	152.2	98	88.62
LL0000000143	acap3b	191.14	180	204.23	68.01	117	117	153.97	239	189.99	121.95	70.39	73
LL0000000144	acat1	875.02	756.28	1000.87	327.81	493.8	607.43	691.14	944.08	850.43	527.95	310.03	288.18
LL0000000145	acat2	1093.69	986.59	922.49	922	1190.88	1321.67	740.2	1241.62	1041.03	1258.45	793.58	682.12
LL0000000146	acbd3	1060.36	915.08	901.19	1014.47	1494.48	1851.38	827.95	1249.47	1002.23	1875.26	1079.06	1055.38
LL0000000147	acbd4	171	265	136.98	52	106	149.08	123.94	205.02	121.45	95.03	46	65
LL0000000148	acbd5a	159.97	172	189.34	100	148.97	242	138.01	186.96	179.95	177.89	175	105.58
LL0000000149	acbd5b	3	2	4	0	2	1	2	0	1	2	1	0
LL0000000150	acbd6	417.03	352.94	440.33	180.94	221.94	246.99	319.88	385.63	373.73	327.97	196.4	172.65
LL0000000151	acbd7	93	83.98	107	67.42	114	144.43	52.9	91	66	153.98	107	84
LL0000000152	accs	613.5	541.4	588.41	385.84	651.71	764.98	505.97	846.64	729.05	618.89	454.53	426.03
LL0000000153	acd	168.99	222.8	204.99	137.71	238	334.98	146.77	199.01	175.41	253.1	236.99	190.04
LL0000000154	ace	222.05	236.64	213.31	443	435.05	682.99	159.36	243.09	195.01	604.74	470.81	408
LL0000000155	ace2	11	7	10.83	3	4	5	8	7	6	3	7	9
LL0000000156	acer1	24.65	26	30.98	33	114.99	89.56	32.8	49.46	31.95	47.6	44.95	22.91
LL0000000157	acer2	93	87.02	104.65	62	75.97	78.88	64	55	27.03	94.23	55	51.87
LL0000000158	acer3	27.63	32.16	37.6	22.3	26.86	27.3	41	27.81	20.24	52.71	30.08	38.1
LL0000000159	ache	939.19	1086.14	1092.86	653.81	885.51	933.12	900.89	1014.54	899.93	923.66	502.05	490.81
LL0000000160	acin1a	6800.46	8830.93	7297.48	4631.59	6944.55	8068.79	5977.2	8993.56	7284.01	7770.77	4945.62	4745.17
LL0000000161	acin1b	3217.59	3540.95	3071.67	1396.62	2598.36	3452.82	2581.73	4290.54	3457.04	3365.88	2139.73	1854.07
LL0000000162	ACKR2	1	1	2	0	0	1	1	2	2	1	0	3
LL0000000163	ackr3a	53	41.87	66.06	16	25	53	51	62	57.99	44	22.44	32
LL0000000164	ackr3b	1119.02	1271.53	1424.28	785.65	1218.64	1977.18	957.7	1376.01	1245.59	1595.56	957.9	915.97
LL0000000165	ackr4a	10	7	15	18	43	36	7	14	5	19	29	18
LL0000000166	ackr4b	42.11	22	38.11	51	80.11	114.08	32	60	22	106.01	65.38	69.9
LL0000000167	aclya	2682.45	2627.6	2833.19	1309.75	1697.01	1619.25	2244.22	3262.45	2486.52	1721.97	901.26	866.15
LL0000000168	aclyb	92	76.91	89	21	42	27	72	86.69	54.01	48.99	31	13
LL0000000169	acmsd	25	25	39	3	19	18	37	52	38	20	12	12
LL0000000170	aco1	409.66	332.41	427.03	307.89	358.99	393.65	346.57	319.57	278.37	488.55	258.49	308.16
LL0000000171	aco2	4461.07	4105.47	4527.39	4081.85	5568.35	6337.18	3679.65	4400.45	3841.09	5855.99	3624.36	3223.44
LL0000000172	acod1	34	33	32	39	46.27	74	29	37	41	67.03	39	39
LL0000000173	acot11a	117	117.85	145.15	60	76.25	95	116	135	119	96	64.73	60
LL0000000174	acot11b	118.2	96	133.26	76.01	117.36	146.93	62	101.85	84	113.62	72.7	70.99
LL0000000175	ACOT12	48.04	44.5	72.01	43.77	57.76	100.98	30.34	39.36	53.43	86.23	61.86	40.26
LL0000000176	acot13	93.46	127.09	107.7	86.35	144.78	157.82	65.84	127.88	96.26	153.93	100.38	85.39
LL0000000177	acot14	725.61	681.96	747.08	249.41	490.4	966.77	505.66	728.8	716.15	853.72	671.32	460.22
LL0000000178	acot15	336.97	317.4	368.67	101.52	173.57	184.16	212.81	331.43	309.1	207.17	196.59	128.36
LL0000000179	acot16	42.46	37.63	38.35	16.88	24.18	48.77	18.6	31.98	26.03	47.9	25.36	19.71
LL0000000180	acot17	395.68	310.82	333.57	76.93	162	154.47	203.51	314.52	318.55	206.39	86.88	102.72
LL0000000181	acot18	131.24	106.2	129.91	50.26	109.22	127.49	96.69	147.74	119.61	158	104.99	81.01
LL0000000182	acot19	6	0	5	9	6	9	3	2	2	10	6.02	2
LL0000000183	acot20	333.02	245.33	317.48	391	512.83	773.92	266.6	320.38	262.37	903.34	558.85	565.94
LL0000000184	acot21	0	3.04	0	0	2.06	4.14	1.01	2.07	0	0	1.14	2.02
LL0000000185	acot22	0	0	0	0	1	0	0	0	0	1	2	0
LL0000000186	acot7	85.71	104.99	104	9	17.24	23	73.07	93	71.01	16	9.72	12
LL0000000187	acot8	24	18	40.98	13	33	44	31	41	43	41	23	28.51
LL0000000188	acot9.1	274.4	213.27	217.51	181.95	313.84	517.86	158.62	217.99	226.89	526	324.73	288.14
LL0000000189	acot9.2	194.56	139.73	182.39	69.06	80.9	126.86	137.18	184.88	173.54	188.27	86.31	85.84
LL0000000190	acox1	217.63	201.02	201.67	60	104	134	185.01	225.1	182.42	120.27	89.97	104.67
LL0000000191	acox3	90.09	111	84.13	26	38	70.08	78.98	98	68	64	28.12	27
LL0000000192	acoxl	90.26	103	127.99	17	29.05	21.05	94.89	78.09	80.34	59.73	26	15
LL0000000193	acp1	593.44	543.02	687.79	323.64	440.73	558.84	402.6	469.75	559.27	497.69	364.82	265
LL0000000194	acp2	358.59	393.02	437.91	183.99	312	302.75	201	325.74	317	339.01	238	195
LL0000000195	acp5a	7650.01	7045.96	9772.03	7199.75	10469.5	14861.8	5323.17	7281.74	6613.82	9800.74	6738.39	6012.78
LL0000000196	acp5b	1	4	5	5	3	6.1	8	1	11	9	5	2
LL0000000197	acp6	80	47	64.26	79.01	100.99	171	61	64	86	150.98	84.98	79.14
LL0000000199	acsbg1	10	5.02	12.57	8	3.8	5	18	14	10.25	9	2	0
LL0000000200	acsbg2	1313.85	1319.9	1511.3	598.99	664.2	701.54	1278.85	1597.33	1329.02	705.43	420.39	354.52
LL0000000201	acsf2	1567.94	1466.69	1466.22	735.27	1267.17	1311.74	1150.23	1578.81	1326.35	1186.04	740.97	646.67
LL0000000202	ACSF3	150.08	132.98	161.74	48	57.89	83.87	157.76	169.01	156.67	85	70	32.02
LL0000000203	acsl1a	789.29	796.53	888.66	197.09	257.17	310.51	696.6	802.51	606.42	379.75	224.11	191.95
LL0000000204	acsl1b	4230.36	4040.32	4125.93	2467.26	3053.15	2593.39	3467.64	4664.7	3793.13	4149.33	2590.39	2461.7
LL0000000205	acsl2	1785.42	2043.21	1897.5	562	842.41	889.87	1374.91	1573.4	1544.38	800.53	410.65	362.02
LL0000000206	acsl3a	198.14	215.03	209.15	74.23	98.29	100	166.05	244.22	164.65	133.05	83.68	75.99
LL0000000207	acsl3b	1560.86	1561.8	1643.82	968.56	1231.38	1261.38	1257.8	1823.5	1419	1447.31	816.38	725.88
LL0000000208	acsl4a	1344.14	1254.35	1380.77	1085.58	1457	1874.86	925.49	1430.28	1316.08	1567.8	1074.16	922.28
LL0000000209	acsl4b	254.8	211.92	225.22	168.42	239.37	282.45	197.58	326.47	216.11	285.36	157.88	143.68
LL0000000210	acsl5	459.06	380.76	504.27	233.07	288.58	401.42	299.96	414.91	348.16	378.62	250.13	207.7
LL0000000211	acsm3	229	184.27	212.03	82.67	203.48	142	134.97	192	155	142.97	71.99	80
LL0000000212	acss1	606.79	582.4	629.54	296.93	368.78	518.89	428.23	625.14	504.43	458.05	322.07	293.99
LL0000000213	acss2	1452.53	1468.32	1291.64	417.72	574	619.54	961	1386.29	1217.78	663.04	398.42	422.9
LL0000000214	acss2l	56	57.82	46	55	46	50	51.61	53.94	55	80.16	61.18	45.09
LL0000000215	acss3	250.48	244.77	286.12	53.96	72.75	76.85	243.77	264.82	279.82	106.94	48.91	59.69
LL0000000216	acta1a	16523.9	14481.3	16648.6	7270.59	8216.98	9520.85	15070.9	19855.7	14872	8432.77	4860.76	4765.85
LL0000000217	acta1b	38004.9	34686.2	36518.8	15685.6	24415.3	24006.6	32174.8	45463.4	31052	16575.9	7719.47	8216.52
LL0000000218	acta2	86.53	82.08	91.23	65.74	91.03	91.9	92.49	109.09	122.7	100.36	65.31	50.55
LL0000000219	actb1	120458	99904.9	125278	89286.1	100553	133549	80939.5	119660	96919.6	90455.7	62971.3	55946.9
LL0000000220	actb2	116965	107920	104789	84554.1	125485	147332	87924.1	118532	97390.7	89902	53587.3	49150.1
LL0000000222	actc1b	144350	120877	153550	131125	184020	176173	118290	168815	118101	118733	67347.9	71790.2
LL0000000223	actc1c	684.64	831.03	655.66	516.8	828.33	727.57	486.77	883.99	616.12	568.77	361.99	384.36
LL0000000224	actl6a	2442.55	2248.67	2497.13	1422.29	1936.08	2551.61	1716.13	2503.46	2223.82	2213.06	1627.46	1273.92
LL0000000225	actl6b	6	8	11	3	11.85	13	7	4	10.07	4	16	4
LL0000000226	actn1	2887.34	2626.17	2613.39	521.44	698.53	743.87	2265.5	2890.53	2560.59	781.11	522.95	449.23
LL0000000228	actn2b	329.99	332.99	342.15	278.07	308.94	309.71	235.17	300.7	294.45	403.42	260	221.12
LL0000000229	actn3a	13192.4	13472.2	14426.3	8263.86	11771.8	9716.44	10906.3	14211.2	11772	9961.56	5123.09	5533.8
LL0000000230	actn3b	7990.07	8254.6	8988.8	5493.6	8588.12	7309.32	8906.59	9525.33	8170.01	8001.04	3523.21	3959.46
LL0000000231	actn4	7409.68	7721.88	8082.32	2362.56	3056.51	2128.02	6365.68	8303.06	6835.33	3213.66	1697.98	1540.51
LL0000000232	actr1	2338.16	2448.46	2194.04	1800.38	2733.81	3620.61	1844.21	2745.64	2390.98	2813.73	1795.2	1652.35
LL0000000233	actr10	1063.24	1010.04	1180.88	1059.85	1431.05	1559.01	948.61	1217.24	1112.24	1424.63	880.39	876.86
LL0000000234	actr2a	1344.39	1277.72	1339.62	1019.36	1292.94	1293.36	1123.36	1489.1	1292.47	1498.53	876.24	869.3
LL0000000235	actr2b	228	210	206.36	191	219.35	189.31	178.97	209	162	219.95	142	152.98
LL0000000236	actr3	5423.62	5133.09	4816	5134.93	6373.16	6571.79	3481.9	6040.38	5390.6	5375.36	3980.47	3495.77
LL0000000237	actr3b	102.77	76.8	101.65	59.42	70.44	84.06	66.09	96.53	101.54	109.78	49.83	49.92
LL0000000238	actr5	486.6	321.61	454.32	562.93	834.41	1138.83	371.06	565.36	440	932.26	648.85	598.05
LL0000000239	actr6	467.27	429.44	435.38	309.04	470.29	712.04	359.02	490.16	468.01	666.31	507.06	377.03
LL0000000240	actr8	446.58	413.95	450.47	269	315.02	394	358.79	509.61	454	291.68	171.25	182.91
LL0000000241	acvr1ba	982.47	1024.25	1196.96	943.32	1409.41	1598.49	891.13	943.54	813.95	1596.48	998.61	1024.05
LL0000000242	acvr1bb	265	260	253.97	242	283.28	299.86	263.92	302	206	363.41	190.87	237
LL0000000243	ACVR1C	4	2	4	0	0	4.81	5	15	3	3	7	2.44
LL0000000244	acvr1l	904.43	866.43	964.41	825.28	1150.76	1307.78	714.48	928.58	773.42	1205.25	776.04	709.91
LL0000000245	acvr2aa	509.09	528.35	581.09	190.88	229.13	210	448.95	562.32	433.26	238.08	128.95	142.97
LL0000000246	acvr2ab	527.74	602.33	657.15	310.83	430	407.07	472.86	480.13	465.39	551.83	286.65	280
LL0000000247	acvr2ba	226.98	288.24	274.97	86	111.99	51.48	268.53	299.62	282.47	129	82	107
LL0000000248	acvr2bb	658.93	819.67	797.93	534.85	528.98	473.34	573.05	684.71	552.59	855.56	370.97	517.05
LL0000000249	acvrl1	234.99	225.55	256.92	124	194.03	218	164.9	300.06	301.97	198.1	132.6	117.52
LL0000000250	acy1	405.78	499.34	559.16	401.95	490	620.04	329.04	431.77	392	557.99	348.47	354.97
LL0000000251	acy3.1	83.15	47.01	90.1	26.47	51.53	79.17	53.48	58.18	47.63	61.09	46.54	17.38
LL0000000252	acy3.2	831.35	1020.38	923.66	364.29	644.67	793.59	486.42	897.47	747.77	579.49	422.27	264.99
LL0000000253	acyp1	66	71	110	73.16	121.99	167.92	34.01	85	79.31	128.96	66	100
LL0000000254	acyp2	12	7	4	2	3	1.97	5	5	15	8	1	5
LL0000000255	ada	68	49.9	36.79	17	28	31.98	42	60	40	43	62	29
LL0000000256	ada2a	260.68	324.26	361.76	86.12	173.11	223.01	218.93	329.59	218.61	215.68	142.78	104.99
LL0000000257	ada2b	0	3	2	5	4	13	1	4	3	11	8	4
LL0000000258	adad1	14.03	5.98	10.01	7	25.01	14	5	13	8	16	8	7
LL0000000259	adad2	1	0	2	1	3	5	4	3	4	7	3	6
LL0000000260	adal	71	45	77	20	76	78	41.37	75	52	71	64	45
LL0000000261	adam10a	1642.16	1826.09	2022.83	714.77	828.87	900.66	1296.99	1760.03	1544.75	1215.47	700.38	712.42
LL0000000262	adam10b	1169.07	1060.66	1130.75	1054.36	1673.61	1913.65	1043.01	1388.62	954.26	1357.65	746.66	786.56
LL0000000263	adam11	92	100.04	110.02	27	42	40	71.91	101	72.17	47.06	45	36.06
LL0000000264	adam12	32	33	28.04	2	3	3	35	36	50	9	3	5
LL0000000265	ADAM12 (1 of many)	15	12	21	0	5.01	13	2	11.1	13.1	7	1	2.01
LL0000000266	adam15	79.99	87.83	91	45	77	91.79	93	83.66	86	97.69	54.57	49.84
LL0000000267	adam17a	990.43	981.06	1000.33	858.92	1121.81	1188.76	759.69	1090.75	857.07	1462.57	851.88	810.14
LL0000000268	adam17b	165.99	146	148.42	68.07	133.99	136.91	138.89	175.23	106	174.3	107.74	84
LL0000000269	adam19a	342.96	372.04	370.48	11	22	27.01	346.78	427.04	323.03	55	16	10
LL0000000270	adam19b	131.88	160.86	180.97	31	63.75	91	125.43	182.92	118	58.74	30	30.03
LL0000000271	adam22	554.46	662.18	561.95	67	124	70	509.7	559.56	352.94	144.99	56.07	56.91
LL0000000272	adam23a	327.99	329.69	335.01	145.15	227.04	231	281	362.7	313.02	245.94	123	127.09
LL0000000273	adam28	143.96	134.21	164.23	70.01	139	159	106.52	125.72	146.14	141	81.17	60
LL0000000274	adam8a	244.15	231.79	260.62	166.07	247	444.3	204	283	250.85	356.99	253.86	178.03
LL0000000275	adam8b	62	102	85.96	41	61.57	112.86	87.25	89.9	83.51	88.05	82.97	79.01
LL0000000276	adam9	275	277.1	251.76	60.04	63.81	100.22	229.88	260.98	232	126.35	72	20.34
LL0000000277	adamts1	272.95	282.63	265.66	428.07	732.86	977.97	317.12	312.11	258.19	713.94	371.05	427.94
LL0000000278	adamts10	245.33	231.91	218.2	48.02	84	57	240.69	254.96	197.86	93	48.21	51
LL0000000279	adamts12	190.69	201.52	240.32	88.94	90.12	69.86	176.99	240.01	179.04	84.12	65.96	50
LL0000000280	adamts13	4	8	6	1	1	0	6	4	4	2	0	0
LL0000000281	adamts14	163.03	143.34	162.98	11.94	41	20	139.93	212.99	101	70	16	23.01
LL0000000282	adamts15a	171.89	145.24	151.9	95.91	108.92	123.93	169	154.7	138	98.01	71	71.02
LL0000000283	adamts15b	81.72	71	59.79	15	18	23	55.76	76.97	61	34	12.23	21
LL0000000284	adamts16	91	109	112	16	27	23	71.03	126.98	86	38	24.98	21.63
LL0000000285	adamts17	39.28	48	38	14.3	26.26	12	37.03	74	51	24.01	9	9.38
LL0000000286	adamts18	381.54	375.62	402.62	54	105	102.99	279.99	496.99	340.55	150.12	97	79.77
LL0000000287	adamts2	104	102	99.99	9	27	18	64.22	97.61	62	17	7	9
LL0000000288	adamts3	431.12	407.34	462.72	23.05	42	15	338.71	403.68	370.95	60.01	22.04	21
LL0000000289	adamts5	51.52	83	73.8	31.21	57	32.69	65.76	56	53	50.37	32	35
LL0000000290	adamts6	97	114.7	94.25	7	28.66	19	95.51	140.88	120.89	12.57	15	19.74
LL0000000291	ADAMTS7	184.63	254	185.05	49.86	52	39	167.54	173.15	201.72	66	38	36
LL0000000292	adamts8a	63	66	65.02	73	85	143.79	56	73.88	50.73	117	105.23	87
LL0000000293	adamts9	70.8	69	78.95	11	23	16	55	59	42	37	15	17
LL0000000294	adamtsl2	18	23	21	9	25	16.01	9	20	16	22.03	12.19	2
LL0000000295	adamtsl3	40	35	41.66	8	18	7	33	19	39.05	13	3	5
LL0000000296	adamtsl5	211.82	208.26	229.21	75.69	111.52	113.73	190.74	234.91	169.66	125.18	72.24	81.27
LL0000000297	adamtsl7	189	173	169.68	50	97.63	88	182.99	189.32	211	90.52	45	59
LL0000000298	adap2	37	37.97	48.92	38	65	115.83	33.22	61.11	44.52	91.75	69.75	72.85
LL0000000299	adar	1348.28	1233.04	1208.86	1069.76	1335.15	1641.64	1141.91	1562.38	1211.94	1704.25	1095.92	1120.45
LL0000000300	adarb1a	175.21	165.84	194.02	54	110.02	112.99	162	162	147.98	104.07	76.85	79.97
LL0000000301	adarb1b	124	143.66	122.08	6	23	13	144.12	175	107.98	19.01	4	7.09
LL0000000302	adarb2	40.72	37	49	14	9.57	11	30.99	45	27	12	19	18
LL0000000303	adat1	139.99	125.03	138.22	97.55	123.1	198.41	95	127	112	173.99	110.68	136
LL0000000304	adat2	136.98	116	155	205.19	228.01	321.78	80.99	129	154	299.73	241	167
LL0000000305	adat3	128.73	134.58	151.63	101.51	132.47	232.56	108.18	143.72	126.5	190.01	183.73	127.94
LL0000000306	adck1	76	77	60.34	5	6	9	67.94	98.89	67.01	12	3	5
LL0000000307	adck2	206.1	196	184.07	187.44	225.97	268.04	200.22	214.96	192.78	237.05	178.89	168.98
LL0000000308	adck5	244.54	204.98	268.71	143.31	213	305.38	190.98	240.96	203.71	262.6	168.93	138
LL0000000309	adcy1a	6	13	11.01	4	3.06	4	14	5	5	5	2.07	0
LL0000000310	adcy1b	14	14.99	7.04	25	92	127	23.15	17.94	8	126	54	73
LL0000000311	adcy2a	24	30	22	7.01	4	6	11	21.62	23	5.07	4	3
LL0000000312	adcy2b	87	111.4	116.29	6	15	13	106.02	128.02	115.94	19.01	4	8
LL0000000313	adcy3a	165.9	193.6	232.11	126.89	193	209.77	172.02	260	161	235.9	99	112
LL0000000314	adcy3b	5.27	3	4	4	5	3	1	2	2	9	2	0
LL0000000315	adcy5	132	163.81	152.02	20	32	34.24	155.15	177.21	144	41	26	18
LL0000000316	adcy6a	261.02	247.31	280.96	25	43	40	207	235.05	231.79	71.81	35	31
LL0000000317	adcy6b	311.52	413.73	395.91	81	73	95.75	274.19	409.8	251.1	131	98	82.92
LL0000000318	adcy7	126.98	170	140.56	25	24	15	126	119	93	44.21	19.91	17
LL0000000319	adcy8	39	35	44	11	22	17.98	21	49.86	30.57	15	9	5
LL0000000320	adcy9	230.97	284.02	258.18	110	149	113.53	211.02	217.04	185.92	149	90.02	107.89
LL0000000321	adcyap1a	28	30	26.02	7	10	6	18.99	34.65	25	5	2	3
LL0000000322	adcyap1b	334.66	347.84	418.02	89.01	161.73	256.17	262.87	317.03	352.78	260.21	174.06	126.74
LL0000000324	add1	1691.52	1733.65	1545.95	472.34	687.11	545	1349.34	1888.71	1488.96	679.24	329.83	393.98
LL0000000325	add2	400.83	422.98	461.92	75.99	109	116	356.09	384.09	339.37	181.47	76.09	80.91
LL0000000326	add3a	2004.41	2408.83	2354.55	331.43	436.07	340.29	1832.97	2240.88	1990.85	491.79	326.95	253.84
LL0000000327	add3b	68	84.67	75.06	15.56	24	21.04	59	63	58	28.95	21	14
LL0000000328	adgb	62.29	66	58	4.33	23	15.1	50.01	48.01	44.17	12	16	20
LL0000000329	adgra1a	52	48.01	64.06	16	32	14.01	36.99	47.43	51	29	19	28
LL0000000330	adgra2	226.93	264	258.25	27	31.23	62	226.83	265.95	180	61	32	23.05
LL0000000331	adgra3	1099.45	1060.21	1188	404.99	512.11	546.72	1018.45	1278.73	1067.92	618.15	373.03	332
LL0000000332	adgrb1a	162.51	150.54	143.93	50.62	92.52	59	132.16	162.84	137.86	77.54	47.05	40
LL0000000333	adgrb1b	83	84	102.58	95	215.13	262	67	107	91	186.19	137.19	105
LL0000000334	adgrb2	18.93	6	19.71	0	2	3	9.33	28.16	13.1	2	1	2
LL0000000335	adgrb3	128.72	202	152.98	28	25	49	116	146.64	145	33	24	16.29
LL0000000336	adgrd1	22	20.07	32	8	12	12	17.15	17	9	8	7	8
LL0000000337	adgrd2	433.62	429.2	461.5	151.13	230.01	155.96	418.94	645.91	475.73	226.7	99.21	96.31
LL0000000338	adgre10	1.49	1.85	3.32	9.54	6.69	4.3	3.87	3.43	1.51	2.83	11.45	8.98
LL0000000339	adgre13	0	0	0	0	1	0	0	0	0	0	0	0
LL0000000340	adgre14	2	0	1.32	0	1	0	0	3	2	0	0	0
LL0000000341	adgre15	0	0	0	0	0	1.18	0	0	0	0	0	0
LL0000000342	adgre16	0	0	0	0	0	7.82	0	0	0	0	0	1
LL0000000343	adgre17	3	0	0	0	0	0	0	1.29	0	0	0	0
LL0000000344	adgre19	0	0	0	2.28	0	0	0	0	1	0	1.34	0
LL0000000345	adgre5a	3	0	2	0	1	0	1	2	2	0	0	0
LL0000000346	adgre5b.2	9.72	19.33	15.92	8.54	11.43	19.39	6.89	6.36	10.69	25.65	8.7	19.11
LL0000000347	adgre5b.3	474.28	482.48	446.08	247.37	433.67	554.05	346	440.57	361.15	505.38	326.14	313.18
LL0000000348	adgre7	0	0	0	0	0	0	0	0	0	0	0	0
LL0000000349	adgre8	1	0	3.41	0	1.47	0	0	0	0	3	0	0
LL0000000350	adgre9	2	1.16	2.74	3	1	0	1.21	2.31	0	4	6	0
LL0000000351	adgrf11	1	0	0	0	1	0	0	0	0	0	0	0
LL0000000352	adgrf3a	0	0	1	0	0	0	0	0	0	0	0	0
LL0000000353	adgrf3b	14	13.01	26.09	9	8	11.48	9.45	16	12	5	8	9
LL0000000354	adgrf6	136.05	177.04	246.1	30.88	30.69	41.36	120.17	174.82	147.18	71.34	28.52	47.88
LL0000000355	adgrf7	2.19	0	1	1	7	6	0	0	3	9	7	1
LL0000000356	adgrf8	59.25	43	43.33	14	26.92	44	44.05	42	41.63	68.98	28.94	16
LL0000000357	adgrg1	647.88	654.93	744.66	374.83	614.73	854.56	525.59	705.81	648.32	719.31	492.02	399.08
LL0000000358	adgrg11	11	14	6	10	7	11	4	1	11	8	6	5
LL0000000359	adgrg2a	50	38	26.69	19	11	22	23.52	33	25.06	32	17.7	13
LL0000000360	adgrg3	4	5	4	2.03	1	4	2	5	2	2	0	3
LL0000000361	adgrg4a	1	0	0	0	0	0	0	0	0	1	0	0
LL0000000362	adgrg4b	23.49	20.95	18	1	5	4	10	6	15.65	7	2	6
LL0000000363	adgrg6	110.9	132.02	148	31	38.97	33	97	148.72	132.83	56	25	22.89
LL0000000364	adgrg7.1	0	3	0	0	1	0	1	0	0	0	0	0
LL0000000365	adgrg7.2	2	0	0	1	0	0	0	0	0	3	0	0
LL0000000366	adgrl1.1	669.86	893.55	618.86	572.03	973.39	1221.61	368.56	887.56	587.67	677.67	436.44	463.17
LL0000000367	adgrl1a	75.02	43.12	59.06	3	14	9	30.65	53	41.87	9.22	3	3.09
LL0000000368	adgrl2a	941.28	1092.62	1092.27	61	90	89	881.51	1398.87	1089.17	118.04	51	42
LL0000000369	adgrl2b.1	0	0	0	17.06	0	0	0	0	0	0	5.59	0
LL0000000370	ADGRL3	78	121.05	107.63	6	21.05	23	93.32	124.74	97	32.01	11.12	8
LL0000000371	adgrl3.1	422.99	446.86	448.47	46	65	32	345.99	439.13	318.47	71	19	22
LL0000000372	adgrl4	72.01	56	67.9	18	31.93	28	50	99.98	73	33	16	21
LL0000000373	adgrv1	1513.33	1732.38	1843	119	175.34	170.7	1602.4	1765.76	1337.52	254.71	89.04	88.7
LL0000000374	adh5	2601.42	2528.84	3201.13	2617.91	4142.76	4028.2	1876.8	2576.6	2020.08	2867.89	1845.93	1780.26
LL0000000375	adh8a	7.66	9.63	7.76	1.02	6.2	6.54	3.07	3.1	3.22	8.63	4.03	9.16
LL0000000376	adh8b	2509.08	2984.21	2801.17	1653.51	2442	2810.93	1735.13	2735.28	2453.77	2625.86	1724.72	1491.78
LL0000000377	adhfe1	200.5	223	258.99	166.37	356	355	156.37	205.99	205	277.7	262.04	238.8
LL0000000378	adi1	699.18	771.89	802.39	686.09	777.26	1131.72	431.07	787.12	787.79	1072.19	869.89	732.13
LL0000000379	adipoqa	31.89	22.23	35.62	16	35	29.16	23	32.14	32	45	23	13
LL0000000380	adipoqb	1	4.09	2	1	3.1	2	5	6	3	5	0	1.97
LL0000000381	adipor1a	549.06	504.87	567.87	673.88	1086.63	1410.2	364.82	566.28	444.74	1195.21	715.98	739.63
LL0000000382	adipor1b	350.73	318.45	376.52	337.5	374.61	626.67	265.25	371.97	360.57	490	348.26	263.69
LL0000000383	adipor2	825.23	775.44	902.27	384.08	570.51	765.77	619.02	855.44	786.35	608.78	390.7	371.85
LL0000000384	adka	1432.33	1607.09	1560.89	415	565.55	556.51	1095.64	1433.68	1342.8	763.73	423.4	338
LL0000000385	adkb	1820.13	1660.02	1812.54	1336.77	1922.93	2311.9	1192	1922.5	1910.85	2470.75	1550.06	1330.02
LL0000000386	adm2a	44	41.91	49.51	35	69	79.98	33	37.04	50	61.29	38	36.03
LL0000000387	adm2b	2	0	3	2	0	2	0	1	2	1	1	1
LL0000000388	adma	87	81.33	85.99	109	288.94	380.68	54	80	72	229	125.27	166
LL0000000389	admb	22	11.98	16	28	27	91.98	0	17	11	104.84	39	57.08
LL0000000390	admp	0	1	3	1	1.97	0	0	0	0	2	1	0
LL0000000391	adnp2a	279	260	313.85	382.9	554.95	696.15	267.92	405	288.41	719.81	436.88	406.7
LL0000000392	adnp2b	1534.61	1260.8	1443.28	1358.05	2176.04	2792.93	1113.08	1434.09	1383.97	2718.58	1718.16	1601.09
LL0000000393	adnpa	2343.8	2123.11	2373.77	2133.35	3669.08	4618.97	1895.53	2724.24	2225.64	4102.76	2627.11	2469.68
LL0000000394	adnpb	571.11	538.9	650.92	733.01	1111.37	1111.51	421.82	542.96	436.48	1010.84	653.31	588.54
LL0000000395	adoa	280.08	409.17	393.34	535.02	795.65	1091.47	240.95	397.64	333.12	821.38	566.93	487.1
LL0000000396	adob	315.1	449.79	643.89	613.25	932.1	1143.54	216.72	297.41	310.99	650.89	464.49	528.38
LL0000000397	adora1a	2	2	4	0	1	2	2	1	3	0	0	2
LL0000000398	adora1b	28	31.06	31.21	53	52	100.96	37	33	34	97.24	54	68
LL0000000399	adora2aa	70.83	60.81	100.99	122	127	174	56	93.89	72	116.65	71	76.88
LL0000000400	adora2ab	70	125.87	115.04	67	56	77	37	54	44.21	78.07	61.19	65
LL0000000401	adora2b	214.81	436.1	206.01	79.94	127.82	93.7	117.02	305.01	270.69	166.01	84.86	100.55
LL0000000402	adpgk	609.99	645.68	602.93	434.76	549.21	581.94	556.72	692.37	540.07	766.56	427.55	440.87
LL0000000403	adpgk2	155	132.98	152.24	219.38	169.79	155.01	57	108.21	90.98	181.47	146.6	144.95
LL0000000404	adprh	121.99	105.92	103.01	117.99	116.01	92	103	156.94	142.23	113.31	104.69	68
LL0000000405	adprhl1	91.01	99	104.01	89.99	141	207	79	144	87.45	246.56	137.95	122
LL0000000406	adprhl2	395.76	276.97	334.88	368.03	534.6	640.27	270.33	453.15	377.95	482.85	327	280.99
LL0000000407	adprm	95	55.01	66	126.99	138.99	233	60	95	93.03	163.47	120.89	126.03
LL0000000408	adra1aa	9	6	13	6.01	4	6	7	8.98	6	3	3	4
LL0000000409	adra1ab	3	5	5	2	6.11	5.05	3	2	0	7.18	4	3
LL0000000410	adra1ba	135	102	110.83	48	78	88	110	103.71	79	131.87	67	50
LL0000000411	adra1bb	3	1	2	0	1	1	4	4	6.97	2	5	3
LL0000000412	adra1d	66	66.24	75.02	34	59	72	38.49	67	62.96	88.98	76.93	47
LL0000000413	adra2a	8	19	22	5.99	5	13	9	13	10	13	16.05	6
LL0000000414	adra2b	55	42.07	40.01	45.95	64.99	115.03	50	45	43.64	81.43	79.93	49.81
LL0000000415	adra2c	19	7	7	10	7	22.98	3	9	4	14.02	15	7
LL0000000416	adra2da	121.98	100.63	126.97	130.95	106	149.93	75.94	94.54	97.95	111.34	73.95	82.01
LL0000000417	adra2db	1.02	4.37	2	1.05	3	5.07	1.06	5	1.05	3.11	1.03	3.08
LL0000000418	adrb1	50	70.04	87.99	68.95	113	201	61	79	51.94	191	126.1	111
LL0000000419	adrb2a	39.99	32	43	62.39	73.02	120.22	51	41	43	121.9	78	75.8
LL0000000420	adrb2b	43	32	38.95	60	126.38	138.96	34	50	74	190.04	79.21	104
LL0000000421	adrb3a	102.73	114	102.82	25	40.58	64.33	79.66	136.01	78	74.93	53.55	43
LL0000000422	adrb3b	0	0	0	2	2	3	0	0	0	2.28	0	1
LL0000000423	adrm1	3617.27	3532.19	3487.9	2888.82	4214.29	5132.5	2824.59	4645.62	4051.85	3802.01	2611.55	2281.27
LL0000000424	adsl	2863.32	2378.57	2748.49	2925.73	3490.32	3994.65	1802.97	3154.31	2553.92	3559.45	2517.93	2322.21
LL0000000425	adss	597.77	719.27	795.35	187.39	204	163.14	568.8	710.05	463.97	257.46	99.32	113
LL0000000426	adssl	2217.91	1831.02	1874.61	1984.53	2697.46	3568.04	1543.65	2611.07	2274.56	2576.82	1801.86	1647.74
LL0000000427	adssl1	880.11	1029.07	886.76	614.92	825.83	580.18	780.16	869.61	713.91	718.48	414.33	439.21
LL0000000428	adtrp1	75.86	69.44	76	82.02	129.73	147.16	79.96	83.99	79.93	163.04	75	100
LL0000000429	aebp1	635.3	722.91	659.99	580.28	836.24	774.71	569.62	879.63	682.53	912.69	530.7	486.08
LL0000000430	aebp2	876.68	883.13	847.46	751.48	1076.65	1293.28	580.36	1001.77	739.17	1141.48	723.74	673.68
LL0000000431	aep1	6383.48	5696.57	6913.57	2882.42	4920.73	6283.75	4753.37	5609.32	5156.91	6098.91	3619.33	3254.52
LL0000000432	aes	93.99	63	101.85	42.97	54	65.97	60.18	78.3	81.04	86.01	47	49
LL0000000433	afap1	615.15	588.33	737.85	155.77	211.58	272.26	483.16	604.88	521.11	360.03	188	147.94
LL0000000434	afap1l1a	229.76	248.35	235.99	69.61	85.69	137	180.98	273.88	225.96	109.04	105.38	66.07
LL0000000435	afap1l1b	165.97	138.13	167.03	91	88.03	138	126.02	192	188.96	108.43	84	68
LL0000000436	afap1l2	196.72	268.63	229.5	46.99	71.99	117	171.91	299.24	269.14	91	78.39	52
LL0000000437	afdna	1241.71	1641.7	1356.73	79	194.19	117	1035.7	1379.34	1111.71	198.04	65.03	88
LL0000000438	aff1	94.9	46.01	82.95	15.43	87	161	50	102.23	88	182.98	79.96	61.99
LL0000000439	aff2	29.01	24.6	36.53	7.18	1	7	17	33	15	7.07	2	0
LL0000000440	aff3	237	318.24	311.12	162.97	249.97	323.28	131.52	303.66	235.08	348.45	220.01	211.83
LL0000000441	aff4	931.48	1090.95	1086.76	407.17	524.07	475.14	889.2	1030.01	779.35	696.14	363.86	368.07
LL0000000442	afg1la	179.99	87	108.01	110.99	144	240.81	126.73	155.58	141	223.49	161.79	148
LL0000000443	afg1lb	71	89	61.98	6	9	10	47	65	57	23	7	3
LL0000000444	afg3l2	772.36	663.79	714.03	444.63	496.98	569.43	590.88	733.67	577.91	558.28	346.27	294.04
LL0000000445	afmid	227.16	248.65	255.3	144.9	236.13	294.82	130.37	166.34	217.37	260.18	163.23	182
LL0000000446	afp4	44863.1	41186.4	51236.2	38631.1	52293.5	68753.6	26003.9	45633.1	45133.9	67886	43960.4	34209.1
LL0000000447	aftpha	618.8	615.74	588.25	477.28	798.84	1061.37	503.15	655.9	552	920.59	570.24	583.42
LL0000000448	aftphb	140.07	155.5	155.55	165.26	269.98	371	114.95	159.99	109.33	356.59	223	217
LL0000000449	aga	306.68	300.07	269.97	115	211.06	257	203.94	427.06	366.57	233.24	160.11	127.11
LL0000000450	agap1	959.12	900.5	1036.99	44.02	65.05	47	771.27	981.37	779.85	122.03	32	52.16
LL0000000451	agap2	57	48.96	76.52	41	68.16	81	47	71	67.05	75	41	55
LL0000000452	agap3	313.93	417.11	335.21	34.04	44.28	31	316.04	415.54	315.04	93.99	27	34
LL0000000453	AGBL1	155.07	177	159.03	3.01	15	7	124.6	117	129.77	12	3	6.09
LL0000000454	agbl2	28.94	42.41	27	10	16.2	29.44	40.68	35	29	29	13	9.51
LL0000000455	agbl4	8	13	10	0	0	0	10	3	15	14	3	0
LL0000000456	agbl5	306.97	301.36	342.85	202.77	374.33	383.03	277.45	402.75	302.01	284.64	180.43	138.92
LL0000000457	agfg1a	487.75	426.13	552.38	176.46	233.35	394.57	399.43	531.78	506.08	317.24	282.92	215.26
LL0000000458	agfg1b	402.46	322.04	338.91	234.71	342.06	567.59	286.19	414.3	346.74	407.41	230.15	246.99
LL0000000459	aggf1	491.21	541.8	481.09	276	444.5	498.01	318.32	578.69	644.84	462.07	367.11	307.99
LL0000000460	agk	519.12	449.82	443.95	433.27	580.96	858.81	387.74	555.43	604.96	854.74	484.46	495.09
LL0000000461	agla	1378.62	1689.34	1681.25	986.01	1203.58	993	1154.56	1661.9	1201.71	983.82	592.41	602.31
LL0000000462	aglb	14.57	7.06	15.7	3.5	14	4.18	9	5.5	6.55	1	1.88	1
LL0000000463	agmat	45	32	23.99	22	42	46	14	22	10	31	29.99	31
LL0000000464	agmo	8	12	14	2	5	5	6	14	4	5	4	3
LL0000000465	ago1	762.57	913.09	853.11	168.27	243.03	168.75	714.33	781.7	525.68	361.88	145.45	153.29
LL0000000466	ago2	199.04	232	304.58	195.98	265.5	270.96	182.93	208.25	149	323.4	170.02	263.44
LL0000000467	ago3a	181.05	180.14	202.62	102.94	190.19	130.63	236.33	257.74	158.12	142.59	84.7	115.69
LL0000000468	ago3b	183.41	158.26	120.46	332.7	377.52	380.5	167.06	171.04	145.17	508.13	349.44	310.68
LL0000000469	ago4	2301.54	2218.18	2142.28	1235.78	1954.54	2219.21	1864.13	2277.75	2026.62	2262.54	1343.12	1343.64
LL0000000470	agpat2	208	218.44	239.46	157.96	210.88	253.18	145.04	175	157	195.81	133.79	108.47
LL0000000471	agpat3	1025.66	1030.62	1219.93	668.1	854.95	889.21	940.27	1190.69	909.77	1025.93	503.48	546.38
LL0000000472	agpat4	329.04	350.17	346.93	220.05	208.26	145.89	246.06	378.3	276.81	196.34	113.22	92.07
LL0000000473	agpat5	942.59	812.84	920.76	542.34	589.43	948.04	610.63	844.49	930.58	1039.62	615.6	525.2
LL0000000474	agpat9l	193.94	172.35	210.25	112	149	156.83	131.19	219.01	184.05	233	78	96
LL0000000475	agps	528.08	482.74	519.87	251.98	399.79	413.65	466.21	662.39	485.06	551.72	298.29	253.96
LL0000000476	agr1	1787.97	1875.93	2328.62	2438.59	2681.06	3052.56	1299.96	2140.14	1855.44	2692.85	2041.89	1685.28
LL0000000477	agr2	869.02	777.45	1150.58	677.4	926.11	1029.26	579.01	1008.93	717.67	928.06	596.45	500.14
LL0000000478	agrn	1366.77	1652.88	1466.05	414.59	619.99	502.03	1227.6	1264.44	1060.86	520.49	204.45	331.93
LL0000000479	agrp	30	18	66.01	19	34	47	29	37	49	35.85	37	33
LL0000000480	agt	8	9	5.92	1	6	5	5	4	2	5	3	3
LL0000000481	agtpbp1	304	291.11	345.37	200.57	242.36	166.55	333.99	347.99	285.72	240.39	176.24	105
LL0000000482	agtr1a	0	1	0	0	0	1	1	1	0	0	0	0
LL0000000483	agtr1b	10	11.79	13.7	2	9	14	8.09	25	7	6	5.04	3
LL0000000484	agtr2	57.26	30.93	49.05	17.01	37	44	46	56	34	30	28	23.52
LL0000000485	agtrap	123.96	119.99	119.02	66	67	81.99	44	122.01	101	70.02	61	37
LL0000000486	agxt2	262	212.02	238.72	47	74	112.21	165	258.03	209.79	110	75.34	55
LL0000000487	agxta	49	49	49.99	12	21	25.02	35	45	53	35	23	13
LL0000000488	agxtb	0	0	1.09	1	0	1	2.4	3	0.75	1	0	0
LL0000000489	ahctf1	2382.79	2416.87	2595.88	1419.89	2264.96	2078.31	2121.23	2844.57	2306.28	2753.22	1616.46	1517.38
LL0000000490	ahcy	16835.3	14017.9	17096.7	16986	22665.2	23805.7	11280.5	18678.9	14535.7	16723.9	11492.4	10481.8
LL0000000491	ahcyl1	775.02	822.86	723.42	386.91	549.88	496	558.51	881.94	773.89	533.28	312.38	324.09
LL0000000492	ahcyl2	1024.43	1036.71	1044.15	442.95	591.79	674.77	921.35	1200.72	1097.27	639.86	434.61	369.37
LL0000000493	ahdc1	180.79	209.97	176	47	115	92	189.01	213.89	174.96	111.07	46.04	56.99
LL0000000494	ahi1	472.26	578.59	543.77	156.88	221.51	243.93	408.5	533.84	482.58	238.6	182.82	143.93
LL0000000495	ahnak	5955.34	7317.88	6955.93	1527.53	1644.97	1619.64	5785.32	6393.86	5209.21	3203.1	1785.74	1727.44
LL0000000496	ahr1a	0	2	2	0	2	2	0	2	2	2	3	0
LL0000000497	ahr1b	64.72	66.03	83	12.31	21.1	12	66.1	76	60	21.34	12.88	6.05
LL0000000498	ahr2	542.22	633.19	659.78	80.09	111	89.26	473.88	616	492.45	162.55	69	67
LL0000000499	ahrra	7	7	13	31.09	41	83.34	1	12	9	66.9	35	33
LL0000000500	ahrrb	1.22	0	3	0	2	2	2	0	2	2	2.26	0
LL0000000501	ahsa1a	337.97	364.02	330.72	169.01	231.99	358.12	216.82	479.68	403.97	240.12	185.97	183
LL0000000502	ahsa1b	871.68	716.06	559.63	1185.27	1382.6	1657.52	567.36	1140.44	1010	1457.24	1128.64	1015.58
LL0000000503	ahsg1	3	5.43	5	7	8.99	7.94	5	8.38	5	10	9.09	5.85
LL0000000504	ahsg2	0	0	0	1	0	2	0	2	0	2	0	0.43
LL0000000505	aicda	0	0	0	0	0	0	0	0	0	0	0	0
LL0000000506	aida	256.56	252.69	281.15	113.59	182.56	221.23	137.89	243.06	259.98	244.63	160.39	141.34
LL0000000507	aif1l	944.58	1040.16	1005.78	395.77	593.67	824.36	693.67	945.44	873.23	844.14	638.76	569.75
LL0000000508	aifm1	1899.05	1633.06	1791.28	1632.12	2242.65	3060.54	1532.79	2094.1	1820.75	2704.69	1799.11	1466.13
LL0000000509	aifm2	551.82	470	594.23	553.89	588.55	837	309.89	595.09	412.4	741.35	465.68	360.1
LL0000000510	aifm3	41	56	55	15	15	21	27	43.03	38	27	8	19
LL0000000511	aifm4	149	137.99	149.09	76	100	173.97	100	122.77	137.93	150.58	118	89
LL0000000512	aifm5	108.78	81	99	16	61.9	45	86.97	68	78	59.48	34	29.99
LL0000000513	aig1	66.58	69.97	86.52	10	11	15	50	55	45	14.83	9	15
LL0000000514	aimp1	2341.1	2388.27	2698.72	2084.94	2569.88	2677.76	1638.52	2849.25	2509.71	2227.26	1735.79	1376.71
LL0000000515	aimp2	1765.39	1537.72	1710.58	1773.73	2036.79	2366.7	1268.86	2271.46	1586.55	1715.52	1124.72	1189.64
LL0000000516	aip	1705.07	1722.2	1540.67	1306.42	2172.68	3005.62	1154.51	1965.89	1637.3	2491.02	1570.68	1435.26
LL0000000517	aipl1	22	15	19	35.99	55.01	92.95	11	22	9	111.71	40	70.93
LL0000000518	aipl2	10	15	6	3	4.58	16.99	5	5	7	12.91	4	5
LL0000000519	aire	3	6	8.93	5	5	4	1	10	2	14.97	8.92	7
LL0000000520	ajap1	69.95	65.99	99.86	5	10.98	6.12	46.17	80.87	60	11.39	3	10.99
LL0000000521	ajuba	1326.14	1299.13	1382.78	1526.08	2632.74	3189.37	1176.01	1670.95	1300.58	2720.41	1654.14	1568.89
LL0000000522	ak1	6743.45	6723.09	8472.39	4817.26	6905.76	7040.68	4040.25	7664.81	5013.12	6288.55	3981.32	3981
LL0000000523	ak2	4248.23	4477.36	4696.72	4087.1	6135.07	6921.07	2726.14	4974.1	4216.5	4746.5	3373.78	2994.96
LL0000000524	ak3	1061.44	1214.9	1079.21	758.99	1133.19	1163.39	677.33	1286.6	1220.67	1048.48	825.74	688.92
LL0000000525	ak4	247.99	358.91	418.23	140.77	250.26	270.68	186.92	253.71	222	252.42	169.93	99.16
LL0000000526	ak5	18	27	22	0	5	5	13	25	21	2	1	0
LL0000000527	ak5l	232.28	258.95	323.81	85	130.89	201.35	208.92	238	286	154.87	138.31	165
LL0000000528	AK6	488.48	463.22	429.94	472.08	517.9	868.59	267.28	463	557.01	811.15	582.51	482.73
LL0000000529	ak7a	126	126	154	71.97	116.97	147	57.07	107	99	119.05	75.89	76.79
LL0000000530	ak7b	79	88.56	77	23	55	68	42.92	79	64.95	77	49	34.21
LL0000000531	ak8	29	40	44	12	11	18	25	19	30	15.35	9	5
LL0000000532	ak9	86	119.17	105.07	33.01	57.29	86.45	58	100.98	73.8	105	46	43.06
LL0000000533	akap10	217.05	290.88	281.67	182.03	191.95	220.01	171.12	202.01	203.98	272.85	120.22	119.99
LL0000000534	akap11	113.63	166.94	172.19	79	122.31	86.85	115	121.91	96.76	172.95	98.71	92.19
LL0000000535	akap12a	38	34.11	29.27	15.02	25.72	28.27	39.09	32.01	26	47.98	33	42
LL0000000536	akap12b	9140.08	11001.4	10765.7	6210.44	8179.51	8773.82	7321.48	9232.33	7789.89	11047.3	6465.53	6010.42
LL0000000537	akap13	68.03	72.91	60.93	21.1	11.65	8.83	80.64	78.98	107.32	31.41	21.84	6.89
LL0000000538	akap17a	402.37	408.02	398.04	271.02	343.9	467.53	276.61	482.09	406.94	424.18	255.34	259
LL0000000539	akap1a	4	2	1	2	1	6	0	1	6	7.92	2	1
LL0000000540	akap1b	1541.38	1524.88	1715.76	1691.74	2180.67	2813.27	1272.78	2059.7	1580.79	2409	1598.79	1584.86
LL0000000541	akap6	680.04	748.18	793.75	29	79	49	663.99	949.36	641.7	95.74	35.14	46
LL0000000542	akap7	1386.33	1338.09	1309.99	339	717.07	775.19	939.57	1282.87	1193.92	817.3	453.29	418.64
LL0000000543	akap8l	10915.9	11887.5	7853.48	11252.4	19961.9	19398.1	7366.7	14015.2	11250.2	14298.5	9749.49	9964.99
LL0000000544	akap9	2593.47	2868.61	2643.44	610.84	918.79	1012	2288.21	2932.76	2458.68	1191.4	642.18	554.2
LL0000000545	akip1	125.14	98	112.96	54	90.02	131.23	93.97	108.06	115	116.29	76.44	93.14
LL0000000546	akirin1	1678.37	1341.59	1927.87	1101.76	1315.76	2039.14	1119.98	1742.81	1565.52	1871.43	1246.02	1095.28
LL0000000547	akirin2	2013.47	2075.84	1565.76	1709.57	2974.74	3509.41	1410.02	2568.57	1983.51	2693.92	1595	1879.88
LL0000000548	akna	324.01	407.02	409.02	79.36	117.77	141.59	245.66	340.59	286.03	151	73.42	71.41
LL0000000549	aknad1	2	4.89	6	4	6	5.07	1	13.06	7.75	2.39	0.58	2
LL0000000550	akr1a1a	556	432.94	721.09	385	664.98	939.81	325.2	452.89	331.77	507.58	388.31	322.58
LL0000000551	akr1a1b	711.69	727.49	690.29	454.57	713.72	1001.08	464	785.47	662.01	818.02	580.94	416.17
LL0000000552	akr1b1	420.2	428.29	499.2	242.02	341.17	419.2	311.09	499.05	433.7	405.93	319.06	213.49
LL0000000553	akr7a3	622.2	497.82	630.87	673.09	1004.75	1240.98	475.05	731.12	660.32	1093.26	699.19	707.85
LL0000000554	akt1	80.96	96.26	120.95	12	35	24.03	93.11	121.99	90	23	12	8
LL0000000555	akt1s1	1720.36	3669.85	2961.43	1400.2	2284.52	2717.48	1083.58	1787.31	1723.47	2012.77	1481.93	1131.83
LL0000000556	akt2	2615.93	2558.04	2702.73	1187.35	1545.45	2137.21	2010.58	3023.74	2604.78	2032.9	1202.59	1179.77
LL0000000557	akt2l	1031.3	1028.88	989.7	1153.11	1757.41	2028.58	648.89	1170.25	935.94	1679.47	1045.78	883.56
LL0000000558	akt3a	23.01	28.01	41	5	5	10.17	20.06	33.03	34.02	7	5	12
LL0000000559	akt3b	279.39	327	348.51	257.92	344.01	426.26	287	307.25	278.14	288	212.89	212.04
LL0000000560	aktip	676.22	543.98	699.16	674	822.21	1386.11	385.96	629.61	599.65	1087.24	730.88	590.59
LL0000000561	AL590134.1	3	0	3.97	9	7	26	2	1	0	10	6	6
LL0000000562	AL590145.1	0	0	0	0	0	0	0	0	0	0	0	0
LL0000000563	AL590146.1	0	0	1	0	0	0	0	0	0	2	0	2
LL0000000564	AL590149.1	40.79	30.64	31.08	12.31	22.62	27.4	27	31.14	28	49.97	24.97	27.99
LL0000000565	AL590150.1	44.59	61.65	74.46	34.64	73.1	106.84	30.9	45.23	62.33	98.06	65.62	79.14
LL0000000566	AL590151.1	21.54	34	32	32	40	67.61	31.01	31	27	64.11	40.73	52.01
LL0000000567	AL590151.2	6.77	1.03	3.18	2.2	3.43	5.61	6.64	0	1.22	5.5	2.08	4.39
LL0000000568	AL590152.1	0	0	0	1	1.18	2.69	0	0	0	0	0	0
LL0000000569	AL627088.1	0	0	0	0	0	0	0	0	0	0	0	0
LL0000000570	AL627126.1	0	2	0	0	0	0	0	0	0	0	0	0
LL0000000571	AL627164.1	0	0	0	0	0	0	0	0	0	0	0	0
LL0000000572	AL627258.1	0	0	0	0	0	0	0	0	0	0	0	0
LL0000000573	AL627305.1	13.94	15.07	24	3.05	20.76	24.19	22.27	26.01	18	26.88	27.86	16
LL0000000574	AL627305.2	5.73	0	1.12	1.08	1.26	0	0	0	2.77	0	0	0
LL0000000575	AL627305.3	90.29	140.95	135.04	101.1	193.74	254.77	100.61	112.13	123.81	255.83	124.8	151.98
LL0000000576	AL645691.1	7.48	8.76	12.83	8.07	13.45	10.3	6.88	18.53	7.55	11.97	9.45	5.86
LL0000000577	AL645691.2	13.7	7.16	5.64	1.33	3.4	10.48	16.41	8.45	9.77	0	5.04	2.24
LL0000000578	AL645792.1	0	0	0	0	0	0	0	0	0	0	0	0
LL0000000579	AL645792.2	0	1.31	0	19.68	15.43	44.81	1.63	2.78	0	26.39	49.7	43.62
LL0000000580	AL732488.1	76.2	53.99	83.52	82	148.98	176	41.49	50	84.89	179.97	102.01	107.94
LL0000000581	AL732515.1	1.08	1	1.14	1.66	0	5.82	1.15	5	0	2.05	1	1
LL0000000582	AL732567.1	0	0	0	0	0	0	0	0	0	0	0	0
LL0000000583	AL732629.1	0	0	0	0	0	0	0	0	0	0	0	0
LL0000000584	AL772146.1	0	0	0	0	0	0	0	0	0	0	0	0
LL0000000585	AL772146.2	14	11	19.99	0	13	11	9.1	14	16	5	12	13
LL0000000586	AL772219.1	0	0	0	0	1	0	0	0	0	0	0	0
LL0000000587	AL772298.1	0	0	0	0	1.89	0	0	0	0	0	0	0
LL0000000588	AL772298.3	0	0	0	0	0	1	1	0	0	0	0	0
LL0000000589	AL772300.1	10	11	10	6	10	4	5	6	11	14	4	2
LL0000000590	AL772300.2	0	0	1.01	0	0	0	0	0	0	2.1	0	0
LL0000000591	AL772314.1	11.12	1.17	8.57	4.39	3.74	6.76	3.24	5.19	3.27	7.33	2.56	5.18
LL0000000592	AL772362.1	1.31	1.28	0	5.41	12.55	8.05	0	0	1.22	6.19	4.93	1.2
LL0000000593	AL772373.1	16.97	17.55	9.49	3.05	15.36	29.58	13.57	20.52	36.81	31.3	15.69	27.26
LL0000000594	AL772382.1	6.93	15.16	8.75	12.83	9.02	10.86	9.61	17.03	10.28	18.87	10.14	9
LL0000000595	AL773558.1	7.9	8.42	2.24	4.54	13.57	20.64	7.46	8.14	6.46	4.73	13.84	0
LL0000000596	AL805905.1	1	0	1	2	2.22	4	3	0	0	0	1	0
LL0000000597	AL807389.1	0	0	0	0	0	0	0	0	0	0	0	0
LL0000000598	AL807749.1	4.74	8.67	0	2.05	1.84	5.44	0	7.78	4.52	1.29	2.64	1.77
LL0000000599	AL807749.2	0.98	2	1	0	0	1	3	0	0	1	4	0
LL0000000600	AL807792.1	1	1	3	0	1	1	0	0	1	0	0	0
LL0000000601	AL808121.1	1	1	0	0	1	1	0	0	0	0	0	0
LL0000000602	AL808129.1	7	7	16	0	2	5	8	8	10	1	1	0
LL0000000603	AL808129.2	0	0	0	0	0	0	0	0	0	0	0	0
LL0000000604	AL831726.1	0	1	3.06	0	0	4	0	1	0	1	0	0
LL0000000605	AL831726.2	0	0	2	0	0	0	0	0	0	0	0	0
LL0000000606	AL831726.3	0	0	0.99	0	0	0	1	0	0	0	1	1
LL0000000607	AL831745.1	14.6	15.99	11.37	13.43	19.46	22.2	3.67	5.79	4.55	30.87	9.59	22.93
LL0000000608	AL831745.2	0	2.26	4.69	3.54	2.68	10.35	5.11	3.42	0	0	0	0
LL0000000609	AL831745.3	1	0	1	0	0	1	0	0	1	2	0	0
LL0000000610	AL831768.1	0	0	0	0	0	0	0	0	0	0	0	0
LL0000000611	AL833789.1	0	0	0	0	1.04	1.05	0	0	0	0	0	0
LL0000000612	AL840638.1	8	18	30	8.01	9	13	21	11	21	10.99	3	12
LL0000000613	AL840638.2	4.79	0	0	0	0	0	0	0	0	0	2.77	0
LL0000000614	AL844141.1	13.98	9.09	34.29	17.93	22.02	24.48	3.41	18.2	10.42	21.39	19.72	18.71
LL0000000615	AL844172.1	10.95	0	0	0	4.67	0	0	0	0	0	0	0
LL0000000616	AL844185.1	3.42	2.19	32.4	0	0	0	9.58	3.79	5.45	3.26	6.03	0
LL0000000617	AL844186.1	0	0	0	0	0	0	0	0	0	0	0	0
LL0000000618	AL844192.1	1.71	0	2.83	1.48	0	0	1.64	2.45	3.86	1.39	0	0
LL0000000619	AL844518.1	19.98	8.22	12.96	7.12	24.68	37.87	6.06	12.85	15.35	34.98	24.7	30.72
LL0000000620	AL844563.1	0	0	0	0	0	0	0	0	0	0	0	0
LL0000000621	AL845295.1	0	0	0	0	0	0	0	0.78	0	0	0	1.16
LL0000000622	AL845295.2	7.61	9.13	10.29	12.45	6.83	29.46	11.11	4.46	18.28	12.44	4.19	5.6
LL0000000623	AL845306.1	0	0	0	0	1	0	0	0	0	1	0	1.7
LL0000000624	AL845312.1	0	0	0	0	0	0	0	0	0	0	0	0
LL0000000625	AL845320.1	9.94	7.21	5.72	8.67	4.24	5.36	12.76	16.44	6.55	1.37	5	1.32
LL0000000626	AL845320.2	0	2	1.26	0	0	1.55	1	0	0	0	0	2.07
LL0000000627	AL845324.1	2	17.73	9	0	1	2.48	10	7.73	11	4.01	0.99	6
LL0000000628	AL845324.2	0	0	0	0	0	1	0	0	0	0	0	0
LL0000000629	AL845330.1	3.02	1.02	0.99	1.01	2.12	4.02	1.01	5.09	5	12.04	2.7	7.03
LL0000000630	AL845357.1	0	0	5.25	0	1.66	0	0	1.23	0	1.19	0	0
LL0000000631	AL845362.1	28	44.97	64.98	4.89	9	9	32.96	34	18	6	7	4
LL0000000632	AL845365.1	0	0	0	0	0	0	0	0	0	0	0	0
LL0000000633	AL845369.1	0	0	0	2	0	0	0	0	0	0	1	0
LL0000000634	AL845369.2	0	1	0	0	0	1	0	1	0	0	1	1
LL0000000635	AL845419.1	0	1	1	1	0	0	3	1	1	1	0	0
LL0000000636	AL845428.1	3.67	0	2.25	0.01	9.39	5.41	5.57	10.33	4.22	5.47	9.57	0
LL0000000637	AL845428.2	0	0	0	0	0	0	0	0	0	0	0	0
LL0000000638	AL845428.3	0	0	0	0	0	0	0	0	0	0	0	0
LL0000000639	AL845435.1	0	0	0	0	1	0	0	0	2.24	0	1	1
LL0000000640	AL845550.1	1	2	4.05	0	4	6	0	1	1	4	3	0
LL0000000641	AL928650.1	1	0	0	1	3	4	0	1	1	3	0	1
LL0000000642	AL928650.2	21.06	13	4	13.8	14	12	15	16	9	17.93	11.5	10.25
LL0000000643	AL928650.3	434.46	414.47	432.68	327.96	454.79	684.6	422.25	592.4	544.33	581.6	517.69	434.01
LL0000000644	AL928650.4	297.6	430.4	320.98	454.9	471.56	458.56	332.62	408.11	296.78	579.79	515.8	566.85
LL0000000645	AL928657.1	24	18.2	20	53.85	85	154	5	15.01	7	124.08	74	59.89
LL0000000646	AL928657.2	0	0	0	0	0	0	0	0	0	0	0	0
LL0000000647	AL928685.1	0	0	0	0	1	2	0	2	1	0	1	0
LL0000000648	AL928685.2	90.73	84.4	76.2	38.01	87.69	89.23	56.91	115.23	86.85	108.73	46.97	56.67
LL0000000649	AL928685.3	3	2	0.84	0	2	2	2	0	2	0	1.01	0
LL0000000650	AL928685.4	0	0	0	0	0	0	0	0	0	0	0	0
LL0000000651	AL928707.1	0	0	0	0	0	0	0	0	0	0	0	0
LL0000000652	AL928707.2	0	0	0	0	0	0	0	0	0	0	0	1
LL0000000653	AL928707.3	0	0	0	0	1	0	0	1	0	0	0	0
LL0000000654	AL928714.1	5.27	2.71	0	8.79	1.5	1.54	3.87	3.1	1.65	0	8.47	0
LL0000000655	AL928716.1	0	0	0	0	0	0	0	0	0	0	0	0
LL0000000656	AL928724.1	3.37	0	1.57	0	0	0	0	0	1.24	1.33	3.53	0
LL0000000657	AL928725.1	0	0	0	0	0	0	0	0	2	0	0	0
LL0000000658	AL928808.1	7	5	4	6	6	4	9	9	5	1	1	3
LL0000000659	AL928824.1	11.85	23.76	14.79	11.08	28.8	56.07	17.48	10.93	32.14	36.96	35.29	33.72
LL0000000660	AL928824.2	6	12.68	8	5.05	13	18	8	14	15	14	15	8.01
LL0000000661	AL928824.3	0	0.32	0	4.99	1	3	1	0	0	10.09	3	4
LL0000000662	AL928835.1	3.31	6.06	3.36	0	3.42	15.86	3.36	6	0	6.06	3.34	6.7
LL0000000663	AL928845.1	0	0	0	0	0	0	0.68	0	0	0	0	0
LL0000000664	AL928851.1	0	0	0	0	0	0	0	0	0	0	0	0
LL0000000665	AL928854.1	8.28	12.18	5.8	10.11	12.77	9.29	5.8	3.31	10.17	9.57	17.29	18.67
LL0000000666	AL928866.1	1	0	0	1	3	9	0	0	0	8.86	2	4
LL0000000667	AL928866.2	0	0	0	0.22	0	0	0	0	0	0	0	0
LL0000000668	AL928870.1	0	0	0	0	0	0	0	0	0	0	0	0
LL0000000669	AL928875.1	0	0	0	2	0	0	0	0	0	0	5	0
LL0000000670	AL928881.1	0	0	0	0	0	0	0	0	0	0	0	0
LL0000000671	AL928908.1	0.57	1.07	0	0	8.16	6.65	2.35	6.75	0	3.96	0	0
LL0000000672	AL928908.2	0	0	0	0	0	0	0	0	0	0	0	0
LL0000000673	AL928908.3	4.74	2.79	3.44	4.51	3.2	5.13	1.6	0	6.44	8.42	4.24	0
LL0000000674	AL928920.1	0	0	0	0	0	0	0	0	0	2	0	0
LL0000000675	AL928920.2	1	2	1.26	0.07	1	0	0	0	0	0	0	2
LL0000000676	AL928920.3	4.57	3.71	0.55	4.86	1	5.96	2.87	4.37	0.78	0	10.06	1.32
LL0000000677	AL928920.4	6	0	3	0	1	5.99	2	1	1	5	3	3
LL0000000678	AL928927.1	3	9.89	7	2	4.03	5	5	7	9.98	4	9	2
LL0000000679	AL928951.1	0	1.09	2.34	0	2.1	0	0	0	0	1.1	0	0
LL0000000680	AL928977.1	1	1	2	1	0	0	0	0	1	0	0	0
LL0000000681	AL929009.1	0	0	0	0	0	0	0	0	0	0	0	0
LL0000000682	AL929009.2	0	0	0	0	0	0	0	0	0	0	0	0
LL0000000683	AL929017.1	168.1	174.8	92.66	246.61	231.12	301.49	143.22	82.69	105.01	335.18	10.33	177.51
LL0000000684	AL929017.2	0	0	0.42	0	0	0	0	0	0	0	0	0
LL0000000685	AL929023.1	0	0	0	0	0	0	0	0	0	0	0	0
LL0000000687	AL929032.1	0	0	1	1	0	0	0	0	1	1	0	0
LL0000000688	AL929048.1	1	3	3	1	4	0	2	5	7	0	1	2
LL0000000689	AL929058.1	0	0	0	2.19	0	1.51	5.05	0	0	0	5	0
LL0000000690	AL929092.1	0	1	0	0	0	0	1	0	0	0	0	0
LL0000000691	AL929105.1	0	0	0	0	0	0	0	0	0	0	1	0
LL0000000692	AL929114.1	25.94	9.07	27.06	7.29	35.04	44.48	19.48	18.99	22.93	16.64	6.53	8.38
LL0000000693	AL929114.2	2.39	53.82	26.95	55.47	40.75	88.64	14.53	24.84	14.8	81.85	46.65	63.58
LL0000000694	AL929171.1	0	0	0	0	1	0	0	3	0	2	1	0
LL0000000695	AL929182.1	3	1	4.54	8.13	4.55	13.88	0.03	0	1.43	1.62	10.86	2.99
LL0000000696	AL929192.1	0	0	0	0	1	0	0	0	0	0	0	0
LL0000000697	AL929208.1	21.52	7.39	9.11	2	1	1	1	16.19	9.95	0	3	0
LL0000000698	AL929210.1	2	3	1	0	0	0	0	3	4	0	1	1
LL0000000699	AL929210.2	17.35	20.3	14.14	5.89	13.19	23.6	6.55	20.16	23.64	30.91	33.41	19.24
LL0000000700	AL929216.1	5	4	0	0	0	0	4	3	1	1	0	1
LL0000000701	AL929217.1	1	0.98	6	1	0	1	1	2	2	0.99	0	0
LL0000000702	AL929220.1	0	0	0	0	0	0	0	0	0	1	0	0
LL0000000703	AL929222.1	0	0	0	0.31	0	3	0	0	1	1	0	0
LL0000000704	AL929222.2	254.62	288.54	251.51	100.57	193.5	184.41	188.15	289.76	233.01	123.92	59.27	51.21
LL0000000705	AL929229.1	2	2	1	1	2	2	0	1	0	0	1.7	2
LL0000000706	AL929237.1	0	2	0	0	1	0	0	0	0	0	0	0
LL0000000707	AL929237.3	0	0	7.87	3	5	3.46	3.11	1	3	4	4.01	3
LL0000000708	AL929237.4	0	0	0	0	0	0	0	0	0	0	0	0
LL0000000709	AL929243.1	31.13	34	35.01	19	16.43	19	48.03	25	25.32	23	15	9
LL0000000710	AL929266.1	0	0	0	0	1	0	0	1	0	0	1	0
LL0000000711	AL929276.1	11.98	3.59	11.12	0	2	1.48	6	5.62	0	13.6	4.2	3.4
LL0000000712	AL929276.2	0	0	0	0	0	1	0	0	0	0	0	0
LL0000000713	AL929294.1	0	0	0	0	0	1	0	0	0	0	0	0
LL0000000714	AL929304.1	37.99	37.85	31.66	27.53	83.7	147	31.05	37.05	42.51	140.88	100.26	85.16
LL0000000715	AL929305.1	0	0	0	0	0	0	0	0	0	0	0	0
LL0000000716	AL929307.1	0	1	2	0	0	0	0	0	0	0	0	0
LL0000000717	AL929309.1	0	0	2.34	0	3.29	2.26	4.35	0	0	1.11	1.12	0
LL0000000718	AL929315.1	1.09	0	1.13	0	2.13	0	2.12	3.22	1.45	3.25	0	0
LL0000000719	AL929321.1	0	0	0	0	0	0	0	0	0	0	0	0
LL0000000720	AL929321.2	0	0	0	0	0	0	0	0	0	0	0	0
LL0000000721	AL929321.3	0	0	0	0	0	0	0	0	0	0	0	0
LL0000000722	AL929321.4	0	0	0	0	0	0	0	0	0	0	0	0
LL0000000723	AL929334.1	0	0	0	0	0	0	0	0	0	0	0	0
LL0000000724	AL929345.1	0	0	0	0	0	0	0	0	0	0	0	0
LL0000000725	AL929349.1	0	0	0	0	0	0	0	0	0	0	0	0
LL0000000726	AL929378.1	0	0	1	0	0	0	0	0	0	0	0	0
LL0000000727	AL929396.1	1	1	0	2	5	0	1	2	2	2	0	0
LL0000000728	AL929435.1	3.2	0	0	16.15	30.56	56.41	0	0	0	12.71	15.73	20.32
LL0000000729	AL929435.2	0	0	1	0	0	0	0	0	0	0	1	0
LL0000000730	AL929453.1	0	0	0	0	0	0	0	0	0	0	0	0
LL0000000731	AL929457.1	1	1	2	0	2	0	1.63	0	3.52	1.01	1.85	1
LL0000000732	AL929457.2	0	0	0	0	0	0	0	0	0	0	0	0
LL0000000733	AL929493.1	0	0	0	0	0	0	0	0	0	0	0	0
LL0000000734	AL929493.2	87.02	109.13	84.53	91	130.93	138	65.44	75	103	145.74	94.97	96
LL0000000735	AL929520.1	0	0	0	0	0	0	0	0	0	3.11	0	0
LL0000000736	AL929520.2	0	0	0	0	0	0	0	0	0	0	0	0
LL0000000737	AL929520.3	4	3	3	1	0	1	0	0	5	9	1	2
LL0000000738	AL929523.1	0	0	0	1	0	0	0	0	0.78	0	0	1
LL0000000739	AL929536.3	226.06	131.42	182.39	213.46	260.25	296.25	190.26	244.9	143.32	288.15	180.15	155.03
LL0000000740	AL929536.5	27	27	53.74	34	55	67	40	48	21.12	42	28	20
LL0000000741	AL929536.6	41	36	20	40	57	56	47	90	43	31	14	13.97
LL0000000742	AL929576.1	1	2	3	0	0	1	1	2	4	0	1	0.97
LL0000000743	AL929586.1	0	0	0	2.48	2.07	3.67	0	0	0	1.11	0	1.05
LL0000000744	AL935044.1	96.26	83.3	159.97	58.49	51.02	74.74	92.98	112.19	98.4	128.76	87.95	50.82
LL0000000745	AL935044.2	6.47	0.98	0	7.81	5.3	5.36	0	5.34	1.29	0.91	2.55	1.27
LL0000000746	AL935044.3	1.08	1.61	3.72	4.9	4.7	1.78	1.48	1.4	0	0	1.56	6.26
LL0000000747	AL935044.4	1.56	1.42	3.16	0	0	1.5	0	0	0	1.33	3.93	4.23
LL0000000748	AL935053.1	1	0	6	5.98	4	6	5.96	5	2	5.42	0.98	7
LL0000000749	AL935065.1	3	3	1	0	1	1	0	1	0	3	1	0
LL0000000750	AL935115.1	10.65	7.57	13.39	16.36	5.71	23.12	10.43	10.45	14.65	12.22	19.62	3.84
LL0000000751	AL935117.1	0	0	1	0	1	0	2	0	1	1.46	0	0
LL0000000752	AL935126.1	3.46	6.06	2.41	1.78	6	4.26	1.84	0	1.83	5.42	1.2	0
LL0000000753	AL935126.2	1.29	0	4.37	0	1.15	0	0	1.34	0	4.9	3.99	0
LL0000000754	AL935144.1	0	0	0	0	0	0	0	0	0	0	0	0
LL0000000755	AL935145.1	1	0	1	0	0	1.23	0	0	0	1	0	0
LL0000000756	AL935145.2	1	3	0	0	2	0	0	0	0	0	0	1.01
LL0000000757	AL935153.1	1.15	0	0	1.37	3.43	0	0	0	0	0	0	0
LL0000000758	AL935166.1	23	10	4	6	7	3	2	19.46	10	5	0	1
LL0000000759	AL935174.2	744.08	825.52	749.98	525.22	835.29	801.91	591.1	853.72	642.64	885.7	492.84	461.98
LL0000000760	AL935174.3	14	10	6	5.41	19	14.97	6	18	13.95	24.99	16	18
LL0000000761	AL935174.5	1012.35	1047.45	850.72	1069.17	1416.65	1499.75	862.64	1335.4	1161.63	1497.69	938.6	839.39
LL0000000762	AL935183.1	0	0	0	0	0	0	0	0	0	0	0	0
LL0000000763	AL935184.1	1	0	0	0	0	0	0	0	0	0	1	0
LL0000000764	AL935184.2	0	0	1	0	1.99	0	0	0	0	1.18	3.2	0
LL0000000765	AL935186.1	0	0	0	0	0	2	1	0	0	1	1	0
LL0000000766	AL935186.2	0	0	0	0	0	0	0	0	0	1.44	1	0
LL0000000767	AL935186.6	8170.29	4131.62	3908.33	1223.82	10023.5	1916.56	5958.33	4759.6	931.25	5831.21	267.33	953.35
LL0000000768	AL935186.9	92587.5	82388.1	84185.5	27930.1	58816.1	65946.3	50601.2	157567	34204.2	57783.6	84361.3	117536
LL0000000769	AL935195.1	0	0	0	0	0	0	0	0	0	0	0	0
LL0000000770	AL935198.1	9.91	0	0	0	6.74	12.19	11.26	0	0	4.64	6.71	21.84
LL0000000771	AL935198.2	2.1	0	1	2.02	0	0	1	0	1	3.93	1	2.2
LL0000000772	AL935199.1	2	1	2	0	4	2	0	0	1	6	1	2
LL0000000773	AL935269.1	2	1	1	0	1	0	3	5	1	0	0	0
LL0000000774	AL935279.1	0	0	0	0	0	0	0	0	0	0	0	0
LL0000000775	AL935292.1	0	0	0	0	0	0	0	0	0	0	0	0
LL0000000776	AL935294.1	0	0	0	0	0	0	0	0	0	0	0	0
LL0000000777	AL935294.2	0	0	0	0	0	0	0	0	0	0	0	0
LL0000000778	AL935295.1	2.64	2.22	6.38	0	0	5.97	0	2.69	4.69	11.6	4.01	0
LL0000000779	AL935295.2	0	1.06	1.05	1.17	1.02	1.03	0	4.05	3.15	3.55	1.62	3.11
LL0000000780	AL935299.1	0	0	0	0	0	0	0	0	0	0	0	0
LL0000000781	AL935300.1	1.19	0	1.2	0	0	2.27	1.1	0.98	0	1.81	0	2.57
LL0000000782	AL935300.2	0	11.55	1.82	5.88	4.71	2.36	0	1.46	0	5.61	1.21	8.97
LL0000000783	AL935300.3	74.39	67.85	83.56	97.68	131.11	202.53	61.82	105.5	58.1	155.12	84.88	91.9
LL0000000784	AL935303.1	0	0	0	0	0	1	0	0	0	0	0	0
LL0000000785	AL935322.1	0	1	0	0	0	0	0	0	0	0	0	0
LL0000000786	AL935334.1	0	0	0	0	0	0	0	0	0	0	0	0
LL0000000787	AL953841.1	0	0	0	0	0	0	0	0	0	0	0	0
LL0000000788	AL953841.2	5.03	5.09	0	0	3.57	1.31	0	0	4.46	2.92	1.43	7.38
LL0000000789	AL953848.2	0	0	0	0	0	0	0	0	0	0	0	0
LL0000000790	AL953855.1	0	0	0	0	0	0	0	0	0	0	0	0
LL0000000791	AL953858.1	1	2	0	0	0	0	1	0	0	0	1	1
LL0000000792	AL953865.1	0	0	0	0	0	0	0	0	0	0	0	0
LL0000000793	AL953866.1	0	0	3.91	0	0	0	0	2.63	11.07	3.17	4.25	0
LL0000000794	AL953867.1	0	0	1.12	0	7.59	20.89	0	5.11	0	11.52	0	2.27
LL0000000795	AL953867.2	96.31	103.05	58.37	49.16	151.23	74.78	50	90.13	83.39	18.43	10.09	29.87
LL0000000796	AL953875.1	2	0	3	0	0	0	1	0	1	1	0	0
LL0000000797	AL953886.1	35.05	34	27.03	20	24	38	15	20	14.66	41.53	24	23
LL0000000798	AL953886.2	4.76	9.23	13.54	3.42	23.22	15.52	7.51	2.79	8.54	26.66	18.34	18.43
LL0000000799	AL953893.1	0	0	0	0	2	2	0	0	0	2	0	0
LL0000000800	AL953894.1	5.22	15	5.42	4	12	1.33	6	4.33	4.93	6	5	2
LL0000000801	AL953896.1	1	0	0	1	2	2.19	0	0	4	5.7	3	0
LL0000000802	AL953903.1	0	0	0	0	0	0	0	0	0	0	0	0
LL0000000803	AL953903.2	0	0	0	0	0	0	0	0	0	0	0	0
LL0000000804	AL953903.3	0	0	0	0	0	0	0	0	0	0	0	0
LL0000000805	AL953907.1	3.2	1.19	6.22	0	2.27	0	4.62	0	0	0	0	3.19
LL0000000806	AL953907.2	6.71	4.94	2.52	0	4.09	3.37	9.51	1	1.14	2.38	1.09	4
LL0000000807	AL953910.1	0	0	0	0	0	2	0	0	0	0	0	0
LL0000000808	AL954129.1	1	0	1	15	17	48	0	1	1	28.95	12	22.98
LL0000000809	AL954134.1	6.12	3	2	2	2	16.9	2	8.97	4	5	7.33	8.06
LL0000000810	AL954134.2	0	0	2	0	1	0	0	0	0	0	0	2
LL0000000811	AL954137.1	0	0	0	0	0	0	0	0	0	0	0	0
LL0000000812	AL954137.2	0	0	0	0	0	0	0	0	0	0	0	0
LL0000000813	AL954138.1	9.47	11.44	15.03	3.05	5.04	12	25.88	9.23	8.96	20.6	8.35	8.38
LL0000000814	AL954142.1	0	0	0	0	0	0	0	0	0	0	0	0
LL0000000815	AL954142.2	3.21	1	3	1.48	3.43	3.05	3	1	4	2.27	6	3.29
LL0000000816	AL954142.3	1	0	0	0	0	0	0	1	1	2	1	0
LL0000000817	AL954145.1	24.65	28.52	23.17	4	18.25	11.54	19.37	16.4	20.76	15.48	10	8.17
LL0000000818	AL954145.2	2	1	4	0	0	1	0	1	0	0	0	0
LL0000000819	AL954146.1	2	2	6	2	1	7	3	1	1	8	2.02	6
LL0000000820	AL954149.1	0	0	0	0	0	0	0	0	0	1	0	0
LL0000000821	AL954149.2	0	0	0	1.04	0	2.69	0	0	0	0	0	0
LL0000000822	AL954187.1	0	0	0	0	0	0	0	0	0	0	0	0
LL0000000823	AL954191.1	18	22	18.31	10	7	11	12.47	11.1	11	16	20	22
LL0000000824	AL954317.1	0	0	0	0	0	2	0	0	0	0	0	0
LL0000000825	AL954320.1	0	0	0	0	0	0	0	0	0	0	0	0
LL0000000826	AL954322.2	62.01	69.17	93.81	22.99	52.73	61.99	52.01	59	56	67	47	40
LL0000000827	AL954322.3	13.31	1.59	11	3.32	1.2	4.64	0	3.14	10.15	4.95	15.55	4.7
LL0000000828	AL954327.1	14	15	19.24	16	17	73	15	13	12	54.3	40.77	39
LL0000000829	AL954359.1	22.84	21.24	17.33	0	13.26	22.26	2.44	7.67	0	24.17	2.06	6.41
LL0000000830	AL954361.1	3	1	2	1	3	2.25	5	3	0	11	2	1
LL0000000831	AL954387.1	0	0	0	0	0	0	0	0	0	0	0	0
LL0000000832	AL954655.1	0	0	6.78	0	0	0	6.94	0	2.45	0	4.61	0
LL0000000833	AL954655.2	0	3.54	0	0	0	0	0	0	0	0	4.21	0
LL0000000834	AL954666.1	0	0	1.52	0	0	0	1.43	0	1.41	1.24	2.4	0
LL0000000835	AL954669.1	5.15	3.2	4.95	7.04	5.4	8.82	3.26	14.51	1.03	8.31	3.84	5.3
LL0000000836	AL954672.1	0	0	0	0	0	0	0	0	0	0	0	0
LL0000000837	AL954682.1	32	50	28	28	39	56.97	29	41.95	26	44.79	15	30
LL0000000838	AL954694.1	1.31	4	2	6.82	1.47	3	1	3.72	2.58	1.03	5.55	1
LL0000000839	AL954694.2	0	0	0	0	1	0	0	0	0	1	0	0
LL0000000840	AL954695.1	0	0	0	0	3	0	0	0	0	0	1	1
LL0000000841	AL954695.2	0	0	0	0	0	2.09	0	0	0	3.42	2.66	1
LL0000000842	AL954695.3	2	0	3.05	3.56	5.29	3.51	1.12	0	1	3.87	1.37	1.02
LL0000000843	AL954696.1	768.98	796.12	726.68	648.24	950.87	1326.16	540.07	1002.37	925.74	1015.63	748.69	672
LL0000000844	AL954696.2	6.32	3	11	0	3	7	0	5	2	5.05	3	4
LL0000000845	AL954698.1	0	2.62	3.09	0	1.36	2.15	5.77	7.58	0	1.12	0	0
LL0000000846	AL954698.2	23.23	9.23	29.69	7.24	3.06	27.91	23.39	10.22	21.07	47.37	19.41	9.43
LL0000000847	AL954703.1	0	0	0	0	0	1	0	0	0	0	0	0
LL0000000848	AL954741.1	3.31	10.7	7.52	0	5.88	0	3.47	9.19	7.4	16.84	4.21	1.8
LL0000000849	AL954741.2	98.39	87.01	113.23	116.43	119.83	196.33	80.5	127.67	93.72	163.18	98.88	146
LL0000000850	AL954767.1	2.59	0	4.09	1.84	2.04	0.47	1	2.77	0	0	0	0
LL0000000851	AL954831.1	8.86	3.13	9.77	5.43	3.09	2.72	7.73	9.59	9.69	8.52	0	3.81
LL0000000852	AL954832.1	6	6	2	0	1	2	3	4	3	2	1	2
LL0000000853	AL954848.1	0	0	0	0	0	0	0	0	0	0	0	0
LL0000000854	AL954861.1	1	2.3	0	0	4.08	20.54	0	0	0	7.06	7.81	3.13
LL0000000855	AL954861.2	0	0	1	0	0	1	0	2	3	0	1	0
LL0000000856	alad	479.46	448.78	565.56	263.02	413.99	548.84	333.04	562.31	405	520.9	277.04	245.01
LL0000000857	alas1	1428.06	1205.83	1452.77	2463.9	3551.85	4218.49	1260.96	1798.11	1445.94	2575.28	1751.86	1589.45
LL0000000858	alas2	1055.2	1124.12	1275.7	621.1	678.78	650.35	957.31	1362.28	994.25	552.22	375.96	328.01
LL0000000859	alcama	2096.8	2017.59	2445.84	218.55	326.42	317	1682.23	2036.19	1822.35	449.72	219.62	152.7
LL0000000860	alcamb	3325.51	3288.83	3960.83	1027.59	1608.48	1894.81	2444.05	3266.76	3038.06	2083.65	1440.1	1264.86
LL0000000861	aldh16a1	228.11	203	234.96	158	250.36	350	280.99	384.4	299.99	328.83	189	167
LL0000000862	aldh18a1	699.2	545.99	649.74	380.63	546.13	559.3	616.04	650.35	522.93	746.07	327.31	335.98
LL0000000863	aldh1a2	1675.05	1629.68	1546.55	224.04	411	331.58	1110.16	1901.84	1554.51	383.87	185.94	151
LL0000000864	aldh1a3	116.17	132	82.91	18	29.03	21.84	108	120	112	14	24	18
LL0000000865	aldh1l1	499.83	608.89	658.19	177.01	230.76	252.01	384.32	537.91	418.99	295.03	155.85	126.27
LL0000000866	aldh1l2	825.71	722.8	883.44	420.86	537.88	509	785.04	809.88	610.48	587.12	313.84	315.67
LL0000000867	aldh2.1	1578.04	1379.76	1690.61	1303.05	2138.55	3231.15	1177.77	1615.34	1305.72	2067.18	1316.86	1155.58
LL0000000868	aldh2.2	1741.38	1456.48	1705.77	1436.04	2063.38	2506.69	1388.9	1879.97	1454.64	1869.21	1214.45	1158.3
LL0000000869	aldh3a1	43.25	56.52	71.98	36.17	74.16	104.26	48.01	48.75	36.12	88.8	72.72	76.98
LL0000000870	aldh3a2a	249.63	228	242.58	244.91	359.65	586.91	208.55	270.93	186.46	360.76	252.24	231
LL0000000871	aldh3a2b	118.83	130.13	132.54	90.11	101.87	74.21	164	165	145.22	153.65	103.01	121.01
LL0000000872	aldh3b1	588.84	507.96	535.83	327.97	465.02	661	352.04	575.48	513.79	546.13	438.01	353.83
LL0000000873	aldh3b2	18.85	9	17.03	10.06	13	20.82	8.47	7	8	45	12	24
LL0000000874	aldh4a1	1473.64	1453.03	1516.69	855.89	1210.03	1077.52	1218.72	1491.66	1170.65	1337.11	685.4	771.84
LL0000000875	aldh5a1	217.14	219.31	287.08	280.64	349.54	442.67	245.02	278	224.7	411.82	266.72	248.64
LL0000000876	aldh6a1	2175.02	2139.51	2324.91	1867.72	2566.36	2338.22	1633.58	2673.87	2099.98	1918.52	1192.02	1115.28
LL0000000877	aldh7a1	2141.6	2023.94	2018.27	1412.06	2166.38	2595.3	1569.13	2388.1	1883.97	1903.82	1132.69	1162
LL0000000878	aldh8a1	285.33	202.01	225.98	184	193	247.81	77.11	120	75	78	47	55
LL0000000879	aldh9a1a.1	8108.78	9581.27	7889.13	5369.59	9098.75	8300.82	5924.59	9294.04	8887.69	7603.1	4851.7	4081.46
LL0000000880	aldh9a1a.2	138.79	168.65	179.81	126.04	204.72	175.46	75.42	184.12	119.71	170.04	79.62	80.14
LL0000000881	aldh9a1b	970.58	906.7	871.37	801.03	1364.75	1809.82	700.04	1128	848.97	1494.37	1020	935.94
LL0000000882	aldoaa	10015.1	13384.9	13424	12009.4	14967.8	17243.9	6587.39	12769.8	10759.9	11715.6	9330.53	8224.22
LL0000000883	aldoab	32373.1	42191	31764.1	23470.4	39641.4	31881.1	21417.9	41843.6	33395.5	23529.2	13724.9	14764.1
LL0000000884	aldob	27763.6	38836.7	30730.1	25153.9	37677.6	41075.9	14544.4	26904.8	30247.3	28113.5	23225.8	18600.7
LL0000000885	aldoca	0	0	0	0	1	3	5	1	3	8	0	4
LL0000000886	aldocb	1080.52	1380.84	1546.65	1262.17	1585.98	1702	689.05	1120.98	866.01	1062.94	778.03	649.94
LL0000000887	alg1	172.99	143	222.99	137.43	171	304	87	188.14	126	277	175	156.69
LL0000000888	alg10	101.68	85	106.37	136.58	179.25	245.47	92.41	141.63	77.74	260.52	151.75	144.55
LL0000000889	alg11	192.72	171.01	156	223	263.78	426.25	146	245.5	188.79	311.97	246.94	173
LL0000000890	alg12	210.99	186.02	207.52	96.98	127	256.2	164.16	245.17	232.54	278.73	171.97	140.97
LL0000000891	alg13	0	5	1	1	0	0	2	0	0	4	0	0
LL0000000892	alg14	67.06	68.13	81	66	52	80	60	84.09	68.94	72	47.03	42
LL0000000893	alg2	375.01	314.02	405.13	511.02	619.02	818.93	227.97	318.99	311	615.09	414.81	386.99
LL0000000894	alg3	396.03	386.73	478.49	303.01	374.35	550.54	317.75	402.17	408.84	475.37	346.82	266.02
LL0000000895	alg5	730.71	475.97	665.46	361.54	429.18	667.49	466.02	691.28	671.68	593.06	501.31	357.36
LL0000000896	alg6	241.02	233.93	266.35	229.14	246	359.2	189.73	263.83	237	277.64	193.96	161
LL0000000897	alg8	119.06	108	187.91	84.01	101	196.73	100	124.97	129	191.01	124.39	90.68
LL0000000898	alg9	288.33	223.03	293	267.54	328.99	469.2	198.75	269.09	271	396.72	237.68	228.01
LL0000000899	alk	11.87	18.1	13	0	0	1	11	12	4	2.02	2	2
LL0000000900	alkal1	1	4	4	1	2	4	0	2	4	6	1	1
LL0000000901	alkal2a	18	12	28	15	29	37.92	20	23.98	19	20.1	12.79	16
LL0000000902	alkal2b	7	17.56	8	5	2	7	9	10.02	5	8	8	2
LL0000000903	alkbh1	47	44	73	33	60	112	45.82	65.03	71	91.64	81.9	82.95
LL0000000904	alkbh2	49	43.8	31	28	37	50	29.99	39	30	41	36	15
LL0000000905	alkbh3	135	129.11	232.08	71.52	82.79	122.4	114.32	195.7	205	120.7	79.25	52.22
LL0000000906	alkbh4	274.46	265	278.78	355.68	588.03	803.98	173.02	351.5	302.04	524.99	511.52	434.97
LL0000000907	alkbh5	609.52	829.89	980.7	1013.7	1656.95	1797.32	463.62	740.19	604.35	1140.81	873.86	817.76
LL0000000908	alkbh6	421.49	362.07	364	279.98	379.01	464.74	254.95	512.97	443.28	453.05	393.96	277.85
LL0000000909	alkbh7	107.88	73.53	85.04	96.67	101.45	137.13	71.57	75.63	74.05	112.44	81.75	74.59
LL0000000910	alkbh8	272.93	242.9	217.01	258.82	408.96	615.27	176.79	381.43	289.37	498.72	330.37	250.37
LL0000000911	allc	0	0	0	1	3	4	1	1	0	5.01	2	4
LL0000000912	alms1	713.81	958.71	962.21	376.39	530.97	639.69	649.11	756.51	718.95	623.11	357.76	271.99
LL0000000913	alox12	2050.69	2010.1	2125.97	1120.12	1544.92	1970.7	1624.28	2179.62	1958.9	1829.35	1219.62	916.91
LL0000000914	alox5a	201.01	235.54	274.89	80.02	132.08	145.93	178	226.33	193.49	217.4	109.33	104.05
LL0000000915	alox5ap	11	4.98	13	5.74	5	8	9	8.52	6	11	4	9
LL0000000916	alox5b.1	1	0	0	1.59	0	3.39	0.26	0	3.37	0	0	2
LL0000000917	alox5b.2	0	4.99	0	4	1	1.04	0	0	0	1.12	1	0
LL0000000918	alox5b.3	11.67	18	7	6	21.1	35.56	5.74	6	8.81	33.19	12	9
LL0000000919	ALOXE3	10	5.03	11	1	1	4	11	14	13	1.01	2	1
LL0000000920	alp3	7	7	9	13	21	18	12	6	4	20	11	11
LL0000000921	alpi.1	257	174	256.31	177	177.02	280.19	163.04	284.7	155.92	199.98	145.36	132
LL0000000922	alpi.2	22.9	26.55	25.44	34.67	42.33	36.64	8	21.52	14.08	16.01	23	20.81
LL0000000923	alpk2	425.02	413.76	466.74	194.07	307.66	321.42	349.01	442	356.36	391.81	242.75	220.84
LL0000000924	alpk3a	303.97	382.64	364.74	154.23	165.4	186.87	271.17	396.09	315.76	249.87	172.94	150
LL0000000925	alpk3b	188.5	244.62	215.74	65	64.39	98	157.01	187.24	228	124.11	94.31	46.94
LL0000000926	alpl	470.82	475.64	514.38	148.97	185.82	206.24	389.79	534.81	479.58	295.52	150.01	154.85
LL0000000927	als2a	94	103.92	128.21	21	44	30	85	88.01	71.4	62.07	39	33
LL0000000928	als2b	457.87	552.78	511.57	199.97	190	158	349.46	506.33	414.01	177.93	124.01	121.36
LL0000000929	alx1	78	98	117	39	50	58	81	96	109	81.96	56.07	51
LL0000000930	alx4a	308.89	343.49	379.99	70.01	105.95	138.05	306	353.99	284.06	185.42	99.98	98.08
LL0000000931	alx4b	53	64	54.95	10	12	20	55	40	46.11	12	6.68	15
LL0000000932	alyref	7808.07	6017.23	7125.73	3728.91	6251.39	7207.25	6035.16	11690.8	7035.8	6502.05	4300.76	3879.41
LL0000000933	amacr	66.47	93	96.11	36	72.24	74	72.2	86	96.07	66	52	32
LL0000000934	ambn	0	0	0	0	0	0	0	0	0	0	0	0
LL0000000935	ambp	1313.74	1360.17	1375.45	900.62	1510.56	1905.09	745.49	1332.03	1129.9	1450.98	1030.6	996.66
LL0000000936	ambra1a	395	455.73	532.46	115.98	160	162.19	424	452.98	393.07	192	96.4	129
LL0000000937	ambra1b	596.49	549.74	668.2	422.78	614.98	547.48	519.85	632.22	442.22	691.83	440.38	502.95
LL0000000938	amd1	3086.29	2467.38	3154.67	1504.58	1982.31	2221.58	2551.01	3264.2	2773.37	3192.16	1906.5	1699.02
LL0000000939	AMDHD1	1.55	5.74	1.45	66.3	0	5.77	17.24	9.95	22.55	6.17	64.71	0
LL0000000940	amdhd2	587.78	472.16	592.86	268.64	310.29	411.97	426.25	535.51	556.92	400.6	261.59	233.82
LL0000000941	amer1	570.24	725.64	749.48	913.89	1136.9	1169.83	574.33	592.01	604.57	1293.03	763.66	752.15
LL0000000942	amer2	220.02	227	244.51	178.62	378.52	465.57	220.07	235.86	233.7	501.38	273.11	238
LL0000000943	amfra	620.44	572	719.23	550.6	663.25	851.64	539.18	757.05	599.53	943.6	562.95	558.16
LL0000000944	amfrb	1	0	0	0	2	2.04	0	0	1	1	0	0
LL0000000945	amh	10	7.79	11.81	33.08	46.57	58.96	7.31	11.48	6	45.8	38.98	22.31
LL0000000946	amigo1	56	82.02	109.76	42	63	65.44	41	85.05	77	88.55	75.3	51.65
LL0000000947	amigo3	63	68	87.05	40	66	107	81.99	107.95	88.47	72.66	36	45
LL0000000948	ammecr1	2615.83	2637.86	3026.54	2347.48	2957.88	3105.1	2257.5	2703.48	2346.1	4203.84	2302.36	2292.02
LL0000000949	amn	37	27	34	42	32	52	16	44	36.03	27.04	30	22
LL0000000950	amn1	57	67	72.15	24	55	90.01	41	62.82	73	81	56.99	49
LL0000000951	amot	632.01	657.74	672.3	150.99	200.95	243	635.99	820.99	603.88	335	198.79	157.94
LL0000000952	amotl2a	2148.89	2604.33	2682.05	2822.47	5143.74	6517.97	1686.8	2670.34	2156.7	5329.72	3182.62	2902.88
LL0000000953	amotl2b	682.74	1080.27	964.17	1187.46	2137.1	3187.91	588.09	926.8	796.42	2426.57	1499.52	1551.33
LL0000000954	ampd1	4	1	4	19	81.96	130.01	5.01	9.5	3	124.73	59	52.9
LL0000000955	ampd2a	245.96	246	227.86	105.9	172.11	221.02	185.11	260.89	194	173.08	112.55	99
LL0000000956	ampd2b	523.67	625.16	592.27	248.39	322.52	367.2	364.79	530.29	517.76	410.99	214.24	204
LL0000000957	ampd3a	24	23.28	26	4	14	13	20	18	11	7	3	6.14
LL0000000958	ampd3b	145.01	132.82	185	56	77	68.41	92.11	142.22	100	81.22	40	47.98
LL0000000959	amph	343.08	378.15	367.95	153.03	234.95	253.04	282.02	412.14	337.67	280.6	226.74	140
LL0000000960	amt	262.97	249.61	240.21	170	266	366.02	181	304.01	313.95	364.32	287.04	267.36
LL0000000961	amy2a	1	3	9	4	6	5	7	3	7	4	14	1
LL0000000962	anapc1	844.04	985.98	950.17	91.96	125	94.01	888.93	1153.8	856.95	121.95	65.88	61.1
LL0000000963	anapc10	313.98	277.46	385.25	214.78	259.03	323.91	229.43	319.86	295	315.3	230.74	175
LL0000000964	anapc11	179	174	219.05	128	176	234.98	110	219.31	184.38	208.24	172.75	120.03
LL0000000965	anapc13	247	302.2	343.94	178	393	692.01	146	207	212	416.01	378.52	306.58
LL0000000966	anapc15	347.77	469.2	511.19	322.7	586.42	733.12	260.06	377.6	314	533.45	389.13	353.32
LL0000000967	anapc16	375	529.01	542.67	319.45	364.09	455.93	183.79	527.51	381.96	363	270.94	236.95
LL0000000968	anapc2	581.84	578.46	590.11	339.41	476	499.99	479.6	751.71	582.45	406.71	304.04	269.37
LL0000000969	anapc4	834.39	686.5	662.12	626.91	952.27	1112.36	548.76	1001.1	799.53	932.82	649.8	667.17
LL0000000970	anapc5	331.99	198.76	307	272.01	307.96	346	195	322.99	284.99	315	291.95	175
LL0000000971	anapc7	767.24	787.2	813.83	456.1	608.29	682.71	535.71	756.82	647.42	599.93	412.98	321.21
LL0000000972	and1	2569.38	2320.81	2192.33	1102.17	2269.65	2565.68	2489.57	2922.38	2092.99	1812.97	888.83	1009.09
LL0000000973	and2	1112.84	982.31	1021.05	371.83	836.67	945.88	1178.07	1458.03	1061.59	795.45	414.2	442
LL0000000974	and3	243.99	261.2	264.07	116.01	192	194	207.12	257.33	158.96	134.81	75.3	82
LL0000000975	and4	118	51	92.68	51	64	82.01	65.03	99	72.68	79.99	31	35.01
LL0000000976	angel1	69.07	75	94.03	48.07	84.14	98.01	66.27	77.01	79.57	100.26	62.94	39
LL0000000977	angel2	604.21	699.12	614.8	432.32	613.04	815.34	504.07	788.28	700.94	660.03	428.08	412.47
LL0000000978	angpt1	390.08	359.52	380.78	32.23	53.03	38.15	284.35	543.02	428.59	74	35	23.94
LL0000000979	angpt2a	5	0	1	0	3	4	5	3	4.03	11	1	3
LL0000000980	angpt2b	58	63	56.94	5	5	5	32	68.17	61	13	6.01	18
LL0000000981	angpt4	25.06	37	39.01	5	3	4	42.85	33	52	7	3	2
LL0000000982	angptl1a	24	20	22	30.14	31	34	30	25	31	30	12	22
LL0000000983	angptl1b	43	27	39.21	54.99	78	117.94	47.96	47	33	72.75	45	61
LL0000000984	angptl2a	335.86	422.93	371.82	63.08	91.84	95.41	316.86	369.45	355.12	110.29	76.85	81.9
LL0000000985	angptl2b	898.56	924.74	757.66	318.98	471.4	533.82	719.15	1020.9	904.99	672.65	431.65	341.06
LL0000000986	angptl3	200	168	157.03	170.14	200.45	376.99	165.12	202.97	196	332.88	170.86	193.99
LL0000000987	angptl4	1237.5	1226.01	1182.93	1092.69	1602.42	2403.73	762.89	1410.4	1307.74	2020.06	1322.98	1202.94
LL0000000988	angptl5	39.81	51.12	33	9.26	25	52	23	33	62	31.1	19	23
LL0000000989	angptl6	153.42	173	153.84	80	111	109	104	191	164	118.24	79	61
LL0000000990	angptl7	634.16	739.25	705.38	504.92	611.85	793.71	298.43	503.86	503.96	669.89	549.25	472.18
LL0000000991	ank1a	1411.35	1448.12	1451.51	444.8	707.98	664.96	1163.41	1503.89	1190.04	721.93	354.47	375.75
LL0000000992	ank1b	296.02	281.21	333.94	103.88	145.25	117.01	326.79	392	224.97	160.23	86.05	116.53
LL0000000993	ank2a	738.03	887.77	864.6	155.02	206.05	159.29	634.09	773.44	717.18	289.49	136.15	155.67
LL0000000994	ank2b	1572.34	1948.09	1850.97	145.27	365	249.91	1598.23	1862.02	1391.88	402.93	176.85	181.99
LL0000000995	ank3a	1118.42	1286.7	1320.7	68.01	175.17	126.06	1019.47	1133.57	841.18	213.23	85.55	108.24
LL0000000996	ank3b	2068.96	2634.06	2408.75	249.21	541.77	406.85	1997.51	2793.2	2049.6	484.88	210.02	202.89
LL0000000997	ankar	9	21	22	7	13	16	12	13.05	25.02	13	11	6.36
LL0000000998	ankdd1a	44	30	28.04	35	56.84	63.7	20.12	40	24	69	18	18
LL0000000999	ankdd1b	23	30	32.58	6	22.83	23.05	26.08	28	24	29.65	20.76	21
LL0000001000	ankef1a	40	64	55	42.66	50	40	42	52.01	60.44	48.02	29	40
LL0000001001	ankef1b	7	2	5	0	1	1	1	1	3	0	0	1
LL0000001002	ANKFN1	17	23	23	7.87	4	7	17.02	23.86	6	11	2	0
LL0000001003	ankfy1	1334.21	1233.91	1281.61	854.69	1182.9	1183.2	1044.81	1493.92	1138.88	1300.65	828.64	649.25
LL0000001004	ankha	3	4	9	3	4	5	14	7.03	4.93	6	0	1.52
LL0000001005	ankhb	255	254.29	279.01	142	232.47	296.03	178.2	265.38	202.23	242.47	146.24	141.35
LL0000001006	ankhd1	3022.47	3026.11	2809.47	868.62	1264.61	1766.38	3267.93	4018.46	3383.5	1527.05	872.3	824.17
LL0000001007	ankib1a	188.07	183.01	192.27	97.9	120.01	126.81	237.56	234.08	149.03	167.64	90.98	123.26
LL0000001008	ankib1b	399.01	445.74	519.69	89	171	199	345.01	345.99	332.7	216.78	104.44	91.62
LL0000001009	ankk1	132	92	87.4	134	194.96	205.07	114.5	85	107.56	213.89	149.58	114.91
LL0000001010	ankle2	437.34	328.7	370.91	337.74	497.05	507.44	351.24	513.36	409.8	676.65	400.07	407.81
LL0000001011	ankmy1	14.66	18.63	21.1	11.48	17.5	32.55	14.27	39.2	16.36	26.44	24	15.05
LL0000001012	ankmy2a	331.08	308.12	335.75	302.2	423.35	523.8	284.04	357.05	320.81	505.72	378.44	298.76
LL0000001013	ankmy2b	0	0	0	0	1	2	0	0	0	0	0	0
LL0000001014	ankra2	329.31	375.04	391.34	187	388.95	527.7	218.99	340	304.31	514.6	351	265.66
LL0000001015	ankrd10a	417.96	411.97	384.53	259.98	472.99	621	280.9	434.07	392.33	538.01	421.7	327.32
LL0000001016	ankrd10b	367.56	297.22	344.99	290	571	659.79	227.04	323.35	291	610.01	348.49	354.44
LL0000001017	ankrd11	1812.59	2495.62	2320.23	284.46	382.91	256.4	2015.14	2118.6	1724.47	452.91	215.84	218.89
LL0000001018	ankrd12	1062.44	1215.98	1313.59	199	318.43	322.09	902.49	1155.63	960.72	351.21	180.93	186
LL0000001019	ankrd13a	303.24	370.67	400.02	236.99	299.99	352.03	257.59	427.98	311.31	383.07	218.87	216.86
LL0000001020	ankrd13b	124.75	153.29	214.71	54	77	69	112	170.97	130	83.94	46	34
LL0000001021	ankrd13c	1370.9	1192.68	1377.85	997.18	1501.64	1905.15	1089.79	1647.95	1308.36	1666.56	1061.6	959.93
LL0000001022	ankrd13d	106.97	84	92.21	30	51	83.92	83.02	79	74	74	35	49
LL0000001023	ankrd16	98.98	109	139.08	77	72	115	87	117	100	102.06	49	54.07
LL0000001024	ankrd1a	80.68	76.84	56.61	35	49	68	42	90.04	88	78	36.01	25.84
LL0000001025	ankrd1b	24.96	31.28	38.29	8.16	16.26	25.8	36.18	46	14.19	15.7	11.27	4.22
LL0000001026	ankrd2	8	3	1	4	7	19	2	6	5	27.77	16.17	16
LL0000001027	ankrd22	34	36	51.15	21	36	49.09	20.52	26.53	41	67.36	30	49
LL0000001028	ankrd24	199.94	186.99	200	65	150	132	120.12	165.01	148	134.72	84	58
LL0000001029	ankrd27	664.27	721.25	752.4	267.24	379.86	438.63	522.21	761.02	637.15	434.94	257.97	289.25
LL0000001030	ankrd28b	1201.3	982.8	1185.1	385.52	568.98	608.96	979.29	1368.5	1149.11	631.19	386.93	391.1
LL0000001031	ankrd29	10.03	19	30.93	16	15	21	15.76	17.19	19	14.87	4	13
LL0000001032	ankrd31	1	0	0	5	2	1	5	0	0	0	4	1
LL0000001033	ankrd33aa	5	2	3	15.01	22	16	4	6	2	20	20	12
LL0000001034	ankrd33ab	0	7	5.01	2.17	3	6	8	3.89	2	5	4	3
LL0000001035	ankrd33ba	31	16	26.02	81.99	92	149.84	24	35	10.6	191.88	101.7	121.98
LL0000001036	ankrd33bb	0	0	0	3	8	5	0	0	0	5	4.04	3
LL0000001037	ankrd34a	7	0	10.85	0	15	16	17	0	0	0	0	0
LL0000001038	ankrd34ba	3	2	2	1	1	1	3	0	1	0	2	0
LL0000001039	ankrd34bb	8	2	6	66.18	175	258	9	9	7	217.9	125.47	126
LL0000001040	ankrd37	82.05	357.84	498.15	474.59	561.71	600.52	31.24	55.1	85.41	119.75	109.44	125
LL0000001041	ankrd39	54	58	69	24	26.87	27	27.99	52	53.56	17	25.96	12
LL0000001042	ankrd40	524	378.96	477	445.79	678.43	901.01	438.29	597.68	536.98	696.66	473.07	409.17
LL0000001043	ankrd44	146	178.53	163.24	44	81.12	98	124.4	170.97	148.16	98.48	62.08	49
LL0000001044	ankrd45	50.49	29.94	39.8	15.1	20.68	14.89	29.7	50.44	39.29	39.79	12.9	19
LL0000001045	ankrd46a	366.55	317.26	424.68	311.71	498.85	684.04	261.94	349.94	289.88	518.45	367.09	276.41
LL0000001046	ankrd46b	185.99	185	186	114.99	213	253.19	142.88	192	235	200.43	125.69	126.38
LL0000001047	ankrd49	208.31	238.26	230.47	174.1	248.86	365.34	154.94	246.86	236.2	361.21	209.62	209.51
LL0000001048	ANKRD50	847.32	859.56	1056.06	798.22	1092.65	939.33	755.96	996.2	752.92	1081.47	580.32	615.21
LL0000001049	ankrd50l	650.71	647.67	668.4	3220.17	4554.28	5639.26	551.04	820.79	601.43	5116.43	3557	3377.45
LL0000001050	ankrd52a	600.29	686.2	800.42	559.79	722.6	734.97	592.06	740.17	554.23	861.41	539.13	594.47
LL0000001051	ankrd52b	141	130	141	77	107.65	119	123	153.53	144.01	131	62.85	69.32
LL0000001052	ankrd54	704	744.28	809.01	479.41	728.65	850.65	435.09	843.65	630.93	695.19	517.08	566.72
LL0000001053	ankrd55	20	14	28	12	20	31	12	21	16	25	4	7
LL0000001054	ankrd63	1	0	3.88	2	7	8	1	2	3	5	4	3
LL0000001055	ANKRD66	3	5	1.4	0	0	1	1	2	2	2	0	1
LL0000001056	ankrd6a	20	16	10.01	8.94	8.04	16.01	11	22.95	11	9.02	5	12
LL0000001057	ankrd6b	981.28	1277.91	1109.67	409.26	607.74	617.31	842.58	1088.32	894.25	686.39	402.73	369.81
LL0000001058	ankrd9	177	165	176	242	329.76	523.64	112	190	185.27	263.18	186	173.5
LL0000001059	anks1aa	632.66	699.98	761.89	174.07	304.89	312.38	688.08	916.03	516.31	280.05	165.94	199
LL0000001060	anks1ab	38.1	20	38	12.36	21	16	24	32.91	22	38.02	20.98	16
LL0000001061	anks1b	438.79	415.31	475.43	32.9	67	72.01	416.92	459.01	423.07	72.06	63	36
LL0000001062	anks3	219	262.1	269.17	109.97	197.26	373	178.92	297.27	240.3	317.15	164.18	196.8
LL0000001063	anks4b	17	19.97	16	16.73	25.85	33.24	8	9.45	15.79	59.99	27.52	16
LL0000001065	ankzf1	513	539.43	541.02	265.67	327.68	432.96	364.61	561.42	479.4	437.4	339.63	249.83
LL0000001066	anln	2140.01	2489.87	2458.49	785.97	1015.75	1249.54	1969.9	2533.05	2005.54	1204.49	645.94	741.75
LL0000001067	ano1	191	211.43	234.29	64.24	62.1	69	180	188.1	147.01	55.75	45.99	37
LL0000001068	ano10a	462.54	380.18	503.89	255.95	363.06	366.58	336.98	445.57	356.05	444.79	265.27	206.24
LL0000001069	ano10b	167.96	160.01	178.77	124.83	228	376.93	113	226.87	194	281.77	180.13	158
LL0000001070	ano11	31	40	36.02	34	34	66	22	37.87	37	8	14	4
LL0000001071	ano2	19.83	17	21.68	9.02	13	19	6.03	15.5	23	15.75	5	5.85
LL0000001072	ANO2 (1 of many)	13	10	14	1	2	0	9	5	3	2	0	0
LL0000001073	ano3	40.13	69	54.88	13	14.62	16.15	27.64	68.86	50.52	13.25	10	6
LL0000001074	ano5a	191.13	205	187.99	97	123.31	97	173.02	252.15	195.99	164.52	76	82.94
LL0000001075	ano5b	276.09	235.7	241.73	132.8	170.04	190	252.7	244.94	197.62	207.92	128	138
LL0000001076	ano6	106.08	138	140.02	46.98	128.2	111.26	118	180.75	115.92	155.99	93.58	111
LL0000001077	ANO7	40	43	57.88	15.91	23.83	23.68	39.13	59.15	29	28	24	16
LL0000001078	ano8a	39.08	41	59.15	46.84	61.25	69	33.12	41	49.32	75.18	39.04	48.73
LL0000001079	ano8b	188.12	176.17	204.57	115.3	128.01	132.03	202.33	185.01	119	154.44	78.72	151.07
LL0000001080	ano9a	155.67	112.39	161.87	51.6	82.67	91	84.75	177.63	116.4	91.06	55.2	45.45
LL0000001081	ano9b	180	212.52	218.31	164	267.92	310	110.17	184.87	189.92	342.01	183.95	206.96
LL0000001082	anos1a	189	198.99	202.3	50.18	102.07	121.99	161.78	197.79	201.85	110.75	72	89
LL0000001083	anos1b	207.51	233.95	246.69	46.99	57.96	57.02	238.47	255.37	197.9	98	39.26	39.32
LL0000001084	anp32a	9835.91	12706.2	10641.5	5343.07	7755.38	9053.8	6637.72	11601.9	10585.7	8496.55	5918.36	4880.06
LL0000001085	anp32b	5480.41	6675.69	6268.19	2998.21	4433.53	5974.55	3795.01	6420.9	5721.2	6540.12	4635.25	3645.51
LL0000001086	anp32e	6302.27	6955.97	6476.18	4132.07	6301.62	7471.45	4707.14	7604.41	6286.19	6547.12	4417.33	3847.78
LL0000001087	ANPEP	55	35	35	26	20.93	28.37	34	48	25.47	29.02	14	18
LL0000001088	anpepa	0	6	1	3	7	3	1	0	0	3.05	2	3.91
LL0000001089	anpepb	99.98	80.94	61.2	74.08	54	135	124.01	143.79	118	133	94.02	78
LL0000001090	antxr1a	9	5	3	1	2	1	4.79	4	4	1	2	3
LL0000001091	antxr1b	6	6	2	2.02	2	5	9	15	5.03	7	3	1
LL0000001092	antxr1c	503.39	639.24	650.32	264.25	249.03	272.83	509.52	569	425.82	369.58	192.88	204.01
LL0000001093	antxr1d	97.25	61	44.96	23	35	53	50.06	63	71	52	27	16.31
LL0000001094	antxr2a	152.45	153.73	165	59	130.15	134.07	123.97	115	111.98	124	76.9	94
LL0000001095	antxr2b	13	12	15	2	5	26	8	20.61	19	6	2	4
LL0000001096	ANXA1 (1 of many)	837.52	757.71	890.32	553.66	873	1290.62	510.98	773.94	763.41	953.56	963.71	604.74
LL0000001097	anxa11a	3026.21	2872.28	3038.28	935.96	1331.08	1558.96	2141.51	2953.12	2890.69	1617.31	1016.7	959.07
LL0000001098	anxa11b	3922.94	3852.48	3945.57	2598.01	3808.07	4177.91	2998.17	4362.35	3252.41	4310.96	2562.52	2296.02
LL0000001099	anxa13	783.28	739.74	755.97	498.29	631.14	711	453.33	652.47	672.7	929.89	614.89	489.71
LL0000001100	anxa13l	396.67	389.4	357	137.58	276.2	357.07	214.98	332	296.89	369.65	204.62	138.33
LL0000001101	anxa1a	2314.11	2180.03	2517.83	2120.52	2570.25	3898.51	1332.66	1839.88	1698.09	3195.51	2159.49	1829.34
LL0000001102	anxa1b	2588.92	2570.31	2862.62	2457.81	2939.62	3350.8	1674.14	2596.62	2563	3247.18	2445	1910.77
LL0000001103	anxa1c	9614.84	10195.5	10914.7	6032.23	9099.61	12331	6152.21	9131.9	8521.16	10204.3	7783.13	6718.33
LL0000001104	anxa2a	2785.79	2959.76	3027.96	2454.76	3623.51	4048.06	1902.17	3065.21	2520.61	3194.55	2139.23	1856.58
LL0000001105	anxa2b	24	10	12	8	5	20	9	5	14	13.69	11	16
LL0000001106	anxa3a	942.01	949.08	1079.58	797.46	1101.91	1563.43	823.45	1201.47	1043.88	1557.91	1215.07	921.68
LL0000001107	anxa3b	492.14	458.02	630.35	236.04	429.94	576.78	375	527.12	436.02	641.05	432.9	329.97
LL0000001108	anxa4	1093.66	1175.54	1226.06	875.75	1223.73	1069.35	574.85	1030.9	948.16	828.13	588.42	535.08
LL0000001109	anxa5a	6	8	3.97	4	5	5	3	7	8	8	2	6
LL0000001110	anxa5b	582.99	491.31	564.91	508.16	574.1	687.36	405.37	580.49	488.35	571.38	408.49	341.01
LL0000001111	anxa6	2533.34	2413.03	2599.99	2202.71	2914.33	2884.95	1745.7	2733.63	2339.36	3115.48	1936.25	1765.46
LL0000001112	aoc1	0	0	0	1	1	0	0	0	1	0	0	0
LL0000001113	aoc2	269.51	271.25	264.76	849.28	1157.06	1721.97	256.88	315.09	231	1335.13	1007.65	916.86
LL0000001114	aox5	541	527.88	546.7	153.17	296	215.77	421.4	625.92	492.73	329.94	192.61	194.21
LL0000001115	aox6	64.98	72.44	54.26	48.61	61	92	52	43.11	51.27	85.97	36.28	37.8
LL0000001116	ap1ar	174.93	145.33	155.49	193.11	200.89	243	164.54	166	140.34	324.8	184.78	208.74
LL0000001117	ap1b1	1117.37	1084.95	1122.98	584.52	667.53	657.09	880.8	1124.24	999.98	780.59	469	395
LL0000001118	ap1g1	1023.84	1096.82	1188.66	504.75	577.63	752.14	922.29	1144.48	934.58	745.46	565.33	426.26
LL0000001119	ap1g2	587.97	551.58	515.46	423.47	631.96	800.14	421.61	641.98	545.5	624.44	418.13	355.44
LL0000001120	ap1m1	821.62	1039.65	857.28	414.02	451.06	477.34	745.39	796.72	760.29	738.81	391.69	410.82
LL0000001121	ap1m2	301	269.57	310.45	246.2	605.8	904.08	251	317.25	321.07	733.71	483.62	422.27
LL0000001122	ap1m3	249.8	223.38	256.76	118.42	128	117.06	222.03	264.64	214.45	220.97	135.5	105
LL0000001123	ap1s1	848.92	788.62	767.43	422.99	699.35	987.04	571.24	784.06	724.42	795.63	561.71	411.11
LL0000001124	ap1s2	2166.11	1925.72	2305.83	1710.79	2593.26	3212.07	1511.94	2139.67	1857.08	3467.44	2152.86	1813.22
LL0000001125	ap1s3a	10.23	16.47	11	6	12	7.12	11	9	14	7.12	5	10
LL0000001126	ap1s3b	194.98	170.12	221.94	68.21	92.01	98.01	95	135	163	100	86	71
LL0000001127	ap2a1	3076.32	3010.7	3390.06	1871.21	2642.8	2960	2787.69	3428.99	2827.25	3301.29	1747.99	1758.58
LL0000001128	ap2b1	1834.4	2029.05	2359.18	983.35	1057.69	1014.33	1776.89	2132.83	1781.64	1076.95	681.87	595.26
LL0000001129	ap2m1a	5618.49	5294.53	6006.32	4093.97	5829.52	7103.24	3990.25	6332.33	5270.79	5478.06	4137.33	3468.25
LL0000001130	ap2m1b	2384.44	2335.51	2625.27	1555.65	2128.58	2388.37	1923.43	2390.72	2021.6	1950.43	1276.4	1164.3
LL0000001131	ap2s1	1077.86	1204.19	1135.45	724.52	1009.03	1248.71	863.42	1015.25	1057.87	1196.51	945.29	699.58
LL0000001132	ap3b1a	774.18	746.5	815.58	180.41	217.84	204	589.81	784.96	714.84	334.08	178.59	184.01
LL0000001133	AP3B2	432.98	485	460.69	75	159.06	137.54	408	389.69	337.26	190.78	64.86	95.99
LL0000001134	ap3d1	1285.12	1529.41	1501.37	688.97	824.42	719.29	1090.22	1428.2	1076.23	913.08	557.05	503.33
LL0000001135	ap3m1	1893.23	1847.43	2112.62	1060.91	1387.74	1541.91	1165.99	1741.14	1601.61	1606.3	1158.1	985.25
LL0000001136	ap3m2	336.26	337.01	368.37	171	243.24	335.97	287.99	338.52	306.21	276.23	192.94	138.01
LL0000001138	ap3s2	565.38	547.61	584.23	535.03	737.36	1192.05	374.16	613.18	636.03	1107.15	777.86	599
LL0000001139	ap4b1	281	195.92	254.59	232	371	448.18	219.07	282	218	326.99	233.99	214.13
LL0000001140	ap4e1	208.01	184.02	253.66	188.63	252.98	325.16	198.16	256	221.73	265.98	152.06	158.95
LL0000001141	ap4m1	136	81	105	82	154	247.89	62.09	117	98.71	299.61	186.68	165.01
LL0000001142	ap4s1	132	121	127.01	71	105	166	103	140	117	148	112.99	90
LL0000001143	ap5b1	161	131.53	181.99	120.85	128	228.71	136.97	204.78	158	253.74	168.46	129.05
LL0000001144	ap5m1	112.68	91	116.68	40	64.98	124.96	79	136	126.04	86.73	61	59
LL0000001145	ap5s1	190	162.03	199.24	147.98	198	254.01	155	262.01	175	184.06	134.36	121.31
LL0000001146	ap5z1	219.06	166.59	225.63	89.49	97.57	145.5	128.24	246.13	187.9	122.58	89.08	68.41
LL0000001147	apaf1	541.77	552.94	693.19	479.01	604.68	734.87	427.6	705.37	490.91	505.7	261.73	300.84
LL0000001148	apba1a	73.01	102.08	111.45	15	28	27	92.42	117.65	92	28.75	18	17
LL0000001149	apba1b	360	420.05	401.56	230.07	325	349.98	303.24	442	342.22	338.16	244.03	157.92
LL0000001150	apba2a	135.75	135.07	166.96	138.8	150.03	198.14	118.3	166	135	182.87	136.2	120.61
LL0000001151	apba2b	648.81	778.59	683.91	54.1	117.87	86	621.02	793.24	589.77	121.84	48.43	41.38
LL0000001152	APBA3	152.16	142.35	67.12	129.97	106.19	201.09	122.14	144.8	186.65	206.68	122.52	89.12
LL0000001153	apbb1	387.59	470.48	503.3	153.23	249.56	232.8	365.35	454.04	301.72	364.57	192.75	223.99
LL0000001154	apbb1ip	117.66	143.88	139.67	48	81.96	82.08	89.14	137.08	140.99	116	52.01	50
LL0000001155	apbb2b	641.8	752.81	805.03	164.99	203.77	209	604.57	632.96	573.02	326.02	167.45	170.02
LL0000001156	apbb3	60	74.44	74.75	19.82	22	26	42	47	51	26	7	18
LL0000001157	apc	2373.72	2574.11	2558.72	874.61	995.9	1049.81	2165.26	2606.84	2066.51	1323.56	879.17	901.92
LL0000001158	apc2	221.26	257.45	268.66	94.24	100	69	239.59	239.6	155.99	117.08	64.05	69.08
LL0000001159	apcdd1l	387.42	561.71	471.8	386.5	514.63	657.28	413.14	619.21	497.01	551.55	319.21	316.2
LL0000001160	apeh	1704.9	1747.84	1664.38	1035.49	1456.27	1680.68	1219.12	1720.16	1637.16	1535.68	1010.93	922.37
LL0000001161	apela	184.99	194.95	227.04	145.94	151.98	294.83	111.69	161	183	242.01	180	145.01
LL0000001162	apex1	5570.43	4701.04	5540.07	4917.04	7626	10629.2	3955.61	6548.2	5537.16	8661.98	5925.81	5022.44
LL0000001163	apex2	176.97	128.99	192.2	203.17	344.95	429.98	124	124.3	139	397.66	264.72	219.48
LL0000001164	aph1b	867.21	593	830.58	1200.19	1502.79	2036.3	659.23	974.01	850.12	1525.27	1167.86	901.95
LL0000001165	api5	3869.74	3818.43	3525.8	2669.3	3785.77	4868.02	2738.4	4488.42	3890.93	4531.3	3284.6	2773.75
LL0000001166	apip	980.75	1080.07	1125.76	932	1366.66	1700.96	683.63	1348.46	1224.6	1360.67	1129.98	874.45
LL0000001167	apln	654.85	605.01	740.93	156.37	214	295.78	562.38	624.11	543.39	338.95	198	141
LL0000001168	aplnr2	242.54	279.27	250.39	206.01	307.36	418.7	151.27	264.73	252.92	346.33	251.86	225.37
LL0000001169	aplnra	323.71	333.87	327.57	311.04	474.59	850.23	263.44	355.99	292.36	557.06	346.22	368.84
LL0000001170	aplnrb	483.98	455.52	478.69	2310.07	3273.97	5389.25	368.58	594.03	421.04	3603.21	2381.48	2252.93
LL0000001171	aplp1	1018.09	1272.57	1075.09	329.26	497.1	348.94	814.88	1172.89	955.38	554.12	260.32	260.99
LL0000001172	aplp2	568.78	692	551.52	203.86	273	181	531.1	603.1	469.01	294.53	163.16	218.2
LL0000001173	apmap	997.07	1214.9	993.99	824.54	1148.7	1355.97	783.78	1203.04	1135.53	1218.7	796.37	723.65
LL0000001174	apnl	0	0	0	1	0	0	0	0	0	0	0	0
LL0000001175	apoa1a	124256	132221	137938	112461	178140	204114	73404.6	132049	105214	133218	104161	86039.7
LL0000001176	apoa1b	116637	115884	123039	87318.7	150883	211554	70470.6	116247	104586	124492	88130.3	73167.3
LL0000001177	apoa2	77186.5	81621.6	77809.9	62433.1	101048	116315	42081.1	71901.7	69166.7	75307.2	48782.3	43259.7
LL0000001178	apoa4a	1108.88	1456.51	1965.72	398	439	622.36	596.78	1149.41	1049.71	474.08	394	356.06
LL0000001179	apoa4b.1	26113.8	22635.8	26304.2	19961.9	24031.7	30076.5	14732	25703.1	19519.5	28563.5	18280	15606.9
LL0000001180	apoa4b.2	6421.3	5969.9	7128.62	6725.58	9048.21	9354.32	5255.44	9014.41	6494.89	10901.4	5989.37	5500.76
LL0000001181	apoba	9829.76	11585.6	11626.4	7737.22	8630.05	5102.04	8314.37	9812.37	6904.26	10465.3	5443.38	6384.31
LL0000001182	apobb.1	51482.4	62292.6	68553.7	53541.5	52734.4	23075.9	43283.9	49487.6	34367.8	59404.7	31409.2	38157.7
LL0000001183	apobb.2	2930.1	3485.14	3920.56	1891.16	2515.95	1432.29	2315.25	2470.51	2001.96	2461.42	1082.6	1261.13
LL0000001184	apobec2a	1401.31	1240.31	1419.2	654.02	878.85	899.58	926.88	1519.89	1225.11	756.89	468.04	405.48
LL0000001185	apobec2b	4.42	15.46	8.52	4.57	4.55	17.53	5.69	7.18	0	3.08	0	3.8
LL0000001186	apoc1	12069.4	13674.1	16552.2	10767.1	14894.9	17629.8	6616.21	13246.1	11370.6	14915.7	11755.3	7887.84
LL0000001187	apoc2	4124.68	4376.17	4946.43	3205.83	4541.14	5262.22	2301.73	3734.6	3100.2	3819.86	2290.93	2003.33
LL0000001188	apoc4	3	0	0	2.8	6.43	13.77	3	1	0	12.68	12.2	9
LL0000001189	apoda.1	29	28	32.39	7.23	19	25	15	21	19	18	17	9
LL0000001190	apoda.2	1	0	2	3	3	4	2	1	0	15	3	2
LL0000001191	apodb	150	175.96	177.2	214.08	261.45	368.7	112.98	161.99	151.24	304.97	253.06	168
LL0000001192	apoea	4175.81	5175.97	4810.42	2371.79	4248.31	4194.18	3770.38	6348.74	5253.85	4560.94	3000.92	2689.9
LL0000001193	apoeb	80129.3	65445.3	77300.6	77417.1	108329	120751	47881	79994	64926.1	96662	66478.9	55450.1
LL0000001194	apof	114.26	114.11	125.2	94	159.48	177	80	124	108.95	177.99	102.16	87
LL0000001195	apol1	87	79.27	97	75	111.04	182.79	64.01	113.99	89.13	138.14	96	86
LL0000001196	apom	1026.07	1061.92	1128.34	630.8	1286.96	1241.9	652.17	1238.9	1021.57	1161.09	916.44	720.56
LL0000001197	apooa	354	297.68	431	222.52	309	366.96	283.94	410.1	310	388.69	270.1	211
LL0000001198	apoob	227.38	250.37	204.59	141.53	256.51	445.75	201.53	274.58	226.93	394.15	216.09	196.83
LL0000001199	apool	524.69	480.47	516.74	418.96	576.9	904.52	378.26	488.21	463.59	720.74	441.48	408.13
LL0000001200	apopt1	182.97	213.87	200.92	170.13	192	295.22	157.66	243.78	209.43	201.32	160.04	171.65
LL0000001201	appa	3508.58	3913.56	3637.7	2500.05	3665.74	3632.45	3217.29	3672.35	3337.57	4142.52	1902.61	2043.32
LL0000001202	appb	2084.38	2054.66	2243.69	1336.76	2017.07	1882.06	1932.32	2416.09	1788.82	1918.12	1001.62	1042.09
LL0000001203	appbp2	1041.88	995.88	1273.08	1036.62	1433.37	1472.34	835.81	1049.52	847.13	1555.56	939.1	892.37
LL0000001204	appl1	494.95	554.89	503.4	271.15	319	350.75	416.13	432.93	397.04	444.25	262	242.79
LL0000001205	appl2	1312.82	1264.78	1282.88	895.35	1193.94	1373.84	1078.11	1538.2	1227.21	1240.7	742.48	701.38
LL0000001206	aprt	220.67	225.87	293.04	284.89	320.49	431.74	159.87	320.36	248.92	416.56	331.23	251.56
LL0000001207	aptx	379.76	350.18	344.33	323.82	326.93	364.85	261.67	497.29	411.44	458.06	381.29	296.76
LL0000001208	aqp10a	12	15	8	5	6	10	2	6	13	16	2	8
LL0000001209	aqp10b	4	2	2.01	7	36.02	42	2	1.99	4	44.99	40.96	32.02
LL0000001210	aqp11	302.01	270.99	327.75	268.33	394.04	480.69	199	287.19	223.8	462.96	313.55	304.99
LL0000001211	aqp12	729.81	597.86	710.95	792.31	1156.99	1226.03	520.16	832.95	729.25	818.7	711.27	621.12
LL0000001212	aqp1a.1	1104.81	1249.08	1282.07	394.22	496.98	612.97	704.95	1341.4	949.55	496.08	408	319.45
LL0000001213	aqp1a.2	2	8	4	6	2	4	2	7	2	2	4	1
LL0000001214	aqp3a	1115.98	1050.28	1275.82	468.94	681.48	924.06	795.27	970.99	958.93	749.93	556.99	399
LL0000001215	aqp3b	14	4	2	3	9	13	5	6	2	27	4	17
LL0000001216	aqp4	193.72	179.75	156.29	44	39.99	44	162.29	145.12	115.45	74.69	22	37
LL0000001217	aqp7	44	47	53	20.36	21	21	19	35	40.46	36.2	6.98	21.99
LL0000001218	aqp8a.1	148.12	137	177.19	83.89	114	98	116	161	124	109	94.01	79
LL0000001219	aqp8a.2	0	0	5	2	2	2	2	1	0	1	2	0
LL0000001220	aqp8b	370	390.07	346.04	320	466.02	421	234.03	427.74	384.43	311.11	169	190.97
LL0000001221	aqp9a	0	0	0	0	0	15.52	0	0	0	0	0	0
LL0000001222	aqp9b	6	11	16	0	8	9	10	17	6	3	8	5
LL0000001223	aqr	2512.07	2644.13	2593.6	695.49	954.57	736.59	2192.02	3395.6	2543.17	894.71	516.21	462.16
LL0000001224	ar	33	60	52.96	16.17	23	15.03	69.58	66	21	21	19	10
LL0000001225	araf	432.16	512.98	492.68	366.31	400.65	471.44	440.03	443.84	371.77	671.29	446.12	412.35
LL0000001226	arap1	37	48	43.17	20	22	20.01	48	29	32	23	7	11.01
LL0000001227	arap1a	130	79	92.75	52	85.85	134	91.99	87	89	123.82	79	68
LL0000001228	arap3	259.74	278.15	322.32	69	104.24	84	218.62	306.04	257.62	130.93	96.02	94
LL0000001229	arcn1a	1673.45	1419.24	1406.33	1207.93	1648.09	2256.9	1175.32	1914.63	1568.41	1853.52	1255.03	1159.75
LL0000001230	arcn1b	1710.07	1427.43	1549.98	1137.95	1436.75	2164	1166.5	1683.47	1561.82	2181.67	1493.48	1168.4
LL0000001231	areg	5	13.07	4	4	6	8	10.01	4	13	11	6.01	6.01
LL0000001232	AREL1	476.8	438.85	470	257.69	388.73	404.74	368.46	360.39	387.86	467.56	293.16	278.08
LL0000001233	arf1	2179.97	2111.43	2288.6	1505.45	2110.08	2676.36	1648.16	2265.1	2099.23	2970.91	2060.22	1732.8
LL0000001234	arf2a	3334.43	3053.18	3629.61	2786.3	4194.67	5578.08	2417.65	3399.56	3036.52	4980.34	3223.95	2805.67
LL0000001235	arf2b	4527.7	4198.94	4281.89	3676.68	5124.91	7354.37	3149.87	5045.76	4888.03	6303.39	4605.83	3735.5
LL0000001236	arf3a	55	56.98	48	32.48	56	84.01	51.05	70	55	79.9	68.01	31.96
LL0000001237	arf3b	50	36.93	60.97	53	68	78	43	44.02	47	77.19	40.93	62
LL0000001238	arf4a	693.02	549.22	667.97	485.76	524.79	652.34	551.09	614.97	625.03	889.4	599.25	522.25
LL0000001239	arf4b	2	3	5	6.29	9	11	6	1	1.07	10	4	2
LL0000001240	arf5	2689.81	2350.01	2556.84	2380.92	2792.57	3767.6	1844.28	2614.42	2640.54	3074.5	2523.52	1758.61
LL0000001241	ARF5 (1 of many)	23	9	23.03	18.79	11.97	20	7	19	15.93	22	14.2	9.97
LL0000001242	arf6a	788.03	659.14	821.62	698	1058.01	1386.07	541.99	954.89	761.83	1142.49	790.52	729.37
LL0000001243	arf6b	1877	1606.77	1586.15	1584.2	2662.11	3175.47	1277.36	2077.56	1838.4	2624.49	2098.3	1721.35
LL0000001244	arfgap1	3220.57	2877.07	2790.78	3200.42	4567.59	5894.34	2250.09	3849.04	3188.66	4977.67	3493.84	3011.27
LL0000001245	arfgap2	2577.94	2399.12	2557.73	1603.33	1855.97	2035.08	2156.84	2841.02	2319.38	2495.6	1530.72	1309.14
LL0000001246	arfgap3	649.38	536.37	622.46	412	733.9	1241.57	432.94	771.13	547.5	808.01	487.06	480.8
LL0000001247	arfgef1	668.73	736.89	792.12	110.81	139.89	190.4	632.54	811.63	631.73	201.14	143.71	88.94
LL0000001248	arfgef2	1459.41	1548.01	1560.95	680.19	821.58	936.54	1181.28	1754.97	1286.01	939.88	649.02	625.37
LL0000001249	arfgef3	89.15	91	133.71	48	47	44.98	88	101.34	71	62.9	24.66	31.07
LL0000001250	arfip1	574.89	605.34	706.02	237.42	295.99	376.03	495.18	605.29	592.75	427.67	260.17	234.06
LL0000001251	arfip2a	331.46	359	349.7	189.73	318.95	482.77	236	304.98	293.52	386.17	285	215.99
LL0000001252	arfip2b	112.47	132.12	108.21	124.08	208.02	181.1	113.52	143.67	90.87	146.12	142.67	100.06
LL0000001253	arfrp1	324.82	330.92	364.25	219.87	352.86	595.07	287.54	335.14	382.73	607.96	409.02	307.92
LL0000001254	arg1	8.94	14	22	3	9	6	7	12	7	5	0	2
LL0000001255	arg2	145	179.1	192	49	66	123.94	102	158	131	74.08	56.41	58.4
LL0000001256	arglu1a	3869.45	4098.58	4112.91	2301.49	4726.61	8171.76	2862.62	4208.99	3682.07	6907.27	4330.67	3828.86
LL0000001257	arglu1b	1604.9	1823.93	1485.14	985.26	1421.8	1874.88	1145.82	1852.07	1625.06	1681.49	1169.38	1025.61
LL0000001258	arhgap1	741.9	655.71	834.93	541.45	801	930.98	652.62	733.96	651.05	1197.11	621.73	604.14
LL0000001259	arhgap10	606.31	624.78	753.27	75	89.26	116.92	409.34	678.36	553.2	149.12	62.58	57.99
LL0000001260	arhgap11a	1232.62	1262.43	1433.27	684.59	932.88	1234.87	1075.28	1391.42	1158.54	1221.83	737.53	702.36
LL0000001261	arhgap12a	260.45	261.76	247.78	156.62	178.01	269.78	222	314.35	246.98	285.91	176	146.86
LL0000001262	arhgap12b	1009.83	1157.84	1236.89	186.1	228.14	220.85	936.94	1226.36	982.34	279.84	160.26	138
LL0000001263	arhgap15	5	9.09	8	3	5	1	7.32	21	12	6.93	2.34	3
LL0000001264	arhgap17a	235	208.03	262.53	84	203	169.99	215.11	267	190.09	222.32	133.08	205.86
LL0000001265	arhgap17b	376.03	387.45	377.6	149.02	185.02	254.99	283.78	451.51	340.19	242.59	146.21	132.66
LL0000001266	arhgap18	277	288.29	299.01	64.55	135	179	238.02	339	314.07	190.42	68.76	60
LL0000001267	arhgap19	936.61	1104.57	968.32	286.39	434.11	532.4	899.4	1057.31	939.14	439.14	251.14	225.48
LL0000001268	arhgap20	22.4	18.31	15.18	10	23.91	35.35	14.98	19	8	23.51	27.04	25.22
LL0000001269	arhgap20b	55	37	53	11	11	10	43.01	26	33.07	16.03	19.01	6.48
LL0000001270	arhgap21a	317	392.04	404.36	34.01	84.76	58	362.76	355.12	314.19	86.14	53.07	50.09
LL0000001271	arhgap21b	1759.03	1984.13	2111	469.92	517.31	481.05	1492.89	2080.37	1478.89	605.37	322.43	283.58
LL0000001272	arhgap22	105.89	115	135.05	47	60.61	68.95	67.99	124	101	67.62	38	52.13
LL0000001273	ARHGAP22 (1 of many)	417.35	447.6	438.76	197.95	315.45	287.66	357.1	493.92	359.89	330.96	169.31	175.6
LL0000001274	arhgap23a	919.77	1202.6	1157.49	288.28	389	363.03	815.3	1104.93	784.89	480.49	234.35	235.88
LL0000001275	arhgap23b	1	2	2	2	7	7	8	2.09	0	9.01	5	4
LL0000001276	arhgap24	336.01	352.01	343.91	127.36	189.5	170	281.99	362.01	277.75	179.97	101.77	74
LL0000001277	arhgap25	15	29.02	34.05	11	24	15	19	26	14	27	19.56	10
LL0000001278	arhgap27	256.61	223.01	243.47	67	89.11	97.96	217.14	230	223.59	131.1	72.94	70.89
LL0000001279	arhgap27l	374.22	341.97	462.52	127	153	225.58	290.83	370	335.91	213.7	130.81	128
LL0000001280	arhgap28	247.22	283.33	262.13	95.02	124.92	203.51	177.73	269.48	214	170.3	82	89
LL0000001281	arhgap29a	500.02	568.89	559.79	73.07	151.8	158.73	492.3	635.2	496.14	209.77	109	107.02
LL0000001282	arhgap29b	580.89	815.67	751.01	208	289.16	250	499	729.08	651.95	285.64	198.7	209.07
LL0000001283	arhgap31	335.82	368.87	424.37	77.6	137.68	139.9	262.83	290.03	269.13	193.81	130	122.34
LL0000001284	arhgap32a	135	142.78	177.48	53	64	91.15	113	158.66	136.58	66.78	33.01	45.96
LL0000001285	arhgap32b	822.6	873.85	977.82	283.85	387.74	365.96	788.94	1016.34	724.05	395.58	228.94	243.52
LL0000001286	arhgap33	813.44	772.76	944.78	177.13	202.48	217.28	822.87	895.76	687.77	289.67	161.34	171.01
LL0000001287	arhgap35a	668.31	807.6	761.03	60.03	103.82	85.9	669.58	706.31	572.75	174.52	70.76	64.11
LL0000001288	arhgap35b	644.34	661.06	723.93	495.65	818.06	680.74	613.48	680.54	572.22	981.34	528.74	541.69
LL0000001289	arhgap36	242	252.45	262.4	49.03	59	66.19	167.28	345	242.63	74.01	51.03	33
LL0000001290	arhgap39	123.09	137	166.89	29.01	36	33.95	118.21	163.45	105.68	89.51	19.02	21.01
LL0000001291	arhgap42a	619.03	548.88	692.31	177.89	183	351	412.19	545	514.09	340.17	296.8	208.5
LL0000001292	arhgap42b	68	54	78	0	3	0	53.92	50.99	70.98	4	1	1
LL0000001293	arhgap44	132	140.3	135.02	80.34	103	125.15	133.98	118	102.03	91.99	79.64	55
LL0000001294	arhgap4a	76	63	61	39.01	37	71.04	14	15	23	24	22	16
LL0000001295	arhgap4b	236.61	277	308.87	72	114	95.71	252.85	303.79	227.91	96.05	64	67
LL0000001296	arhgap5	820.84	912.74	782.17	352.61	552.42	516.87	853.19	1083.86	754.66	765.62	399.88	404.67
LL0000001298	arhgdia	4034.67	3622.4	3824.06	2450.61	3583.41	4108.17	3447.96	4497.11	3669.03	3145.92	1860.76	1620.57
LL0000001299	arhgdig	1307.48	1554.09	1506.92	938.27	1276.26	1279.97	929.09	1317.35	1149.43	1360.55	910.35	665.26
LL0000001300	arhgef10	523.93	608.9	548.79	83.48	136.99	162.93	488.05	690.67	542.13	227.45	146.37	103
LL0000001301	arhgef10la	182.01	218.44	229	47.99	59	31	171	227.49	129	60	45.19	42
LL0000001302	arhgef10lb	463.87	456.03	603.13	105.01	132	94.05	474.24	584.84	455.11	149.37	81	83
LL0000001303	arhgef11	834.13	1036.12	909.3	268.99	312.79	272.88	757.32	1058.87	764.25	403.44	224.12	183.17
LL0000001304	arhgef12a	1040.1	1076.13	1210.8	277.16	349.09	356.74	877.96	1301.7	1049.08	439.81	250.55	257.65
LL0000001305	arhgef12b	1421.58	1417.27	1552.31	93.2	192.95	210.82	1194.79	1565.54	1246.45	347.18	165.16	149.23
LL0000001306	arhgef15	7.15	0	8	2	5	3	4	2	1	8	4	7
LL0000001307	arhgef16	354.76	405.9	457.22	205.5	172.68	328.76	268.26	333.77	305.34	248.25	204.36	124.03
LL0000001308	ARHGEF17	152.95	180.86	219.7	18.67	37	11	145	203.03	127.97	37.29	13	17.03
LL0000001309	arhgef18a	672.78	678.68	742.44	491.43	623.85	828.55	491.61	664.74	585.2	848.76	516.34	480.93
LL0000001310	arhgef18b	305.71	358.15	306.97	117.73	170.07	198.01	262.17	312	292.39	222.96	128	141.03
LL0000001311	arhgef19	282.86	332.73	350.18	118.11	140.76	244.65	258.6	328.94	304.1	232.36	109.56	109.25
LL0000001312	arhgef1a	274.98	287.67	254.87	85	137	168	218.51	295.96	316	147	102.29	60
LL0000001313	arhgef1b	803.08	789.51	807.13	149	189.23	164.9	600.77	831	696.18	284	152.93	189.99
LL0000001314	arhgef2	996.03	1054.38	1240.48	361.65	436	494.61	992.24	1291.54	969.59	704.19	412.66	349.25
LL0000001315	arhgef25b	408.99	512.18	556.05	133.4	230	271.93	298.57	434.95	397.67	239.25	214.79	165.03
LL0000001316	arhgef28	340.29	372.9	374.92	43.7	62.1	74.01	259.55	400.18	304.01	111.07	57	69.2
LL0000001317	arhgef3	120.89	90.21	137	73.43	93	154.97	94.97	137.36	106.66	132.99	133.79	71.08
LL0000001318	arhgef33	29	35	66.01	22	45.9	71	24	32	42.39	61.65	25	35.43
LL0000001319	arhgef37	428.03	495.98	483.38	274	360.14	438.95	360.04	563.42	477.95	528.57	294.35	340.9
LL0000001320	arhgef38	88	102.99	95.12	24	67.03	72.01	46.01	79	90.04	46.06	44	28
LL0000001321	arhgef39	705.14	964.99	613.07	121	217	216.67	381.47	764.42	658.44	181.52	156	124
LL0000001322	arhgef3l	31	28	34	38	122	179.03	27	36	38	248.07	167	152.9
LL0000001323	arhgef4	912.01	1039.93	808.38	281.66	523.49	464.8	698.54	1225.55	955.14	474.68	271.93	227.98
LL0000001324	arhgef40	90	95.79	144.81	26.65	49	32	83	102.72	74	58.84	40.02	43.93
LL0000001325	arhgef5	745.21	925.68	774.16	162	253.71	345.58	543.7	712.63	697.85	460.25	318.1	248.98
LL0000001326	arhgef6	293.52	314.25	328.38	118.22	237.25	304.18	245.89	243.98	282.88	352.03	238.79	200.48
LL0000001327	arhgef7a	758.05	659.02	751.99	378.96	701.06	1039.29	613.57	771.02	669.67	952.73	549.35	474.76
LL0000001328	arhgef7b	733.46	891.62	811.2	263.33	421.3	556.28	576.78	754.34	658.35	564.02	398.23	335.17
LL0000001329	arhgef9a	79	61.94	67.41	45	52	59	55	104	79	47	30.02	23
LL0000001330	arhgef9b	121.1	106.94	142	11	21	20	95.19	129.17	100	25.01	18	11
LL0000001331	arid1aa	2676.54	3110.53	2846.69	1492.19	2482.01	2184.23	2870.41	3760.32	2719.41	2425.39	1301.4	1351.65
LL0000001332	arid1ab	3202.58	3295.26	3465.64	798.13	1039.09	1130.87	3643.71	4635.47	3226.11	1152.01	693	730.27
LL0000001333	arid1b	509.45	558.13	617.83	90.86	112.55	126.43	570.12	670.4	415.13	121.18	65.06	48.5
LL0000001334	arid2	1869.42	1658.35	1810.9	1382.51	2126.4	2165.03	1907.6	2248.61	1749.7	2022.98	1108.2	1190.33
LL0000001335	arid3a	420.77	511.57	595.7	151.76	173.81	218.43	456.19	530.79	408.48	288.61	166.05	150.23
LL0000001336	arid3b	3251.79	4298.57	3122.55	634.88	874	947.58	2860.03	4259.95	3684.62	1284.52	789.97	717.64
LL0000001337	arid3c	1733.44	1822.71	1884.4	194.01	257.02	224.61	1611.48	2089.72	1426.24	377.44	166.01	149
LL0000001338	arid4a	2530.94	3307.07	2842.79	775.75	1470.46	1950.78	2082.31	3105.98	2619.87	1817.33	1083.08	1056.34
LL0000001339	arid5a	9.04	16	18.02	3	10	15	12	14	20	10	10	6
LL0000001340	arid5b	246	274.52	322.44	5	17.81	10	259	341.39	275.96	29	3	10
LL0000001341	arid6	16	10	12	21.96	37	52.97	9	11.01	7	53.98	36	35
LL0000001342	arih1	898.22	904.08	1016.95	757.55	1029.85	1279	733.12	862.99	808.14	1306.22	794.83	704.95
LL0000001343	arih1l	226.34	233.93	240.49	160	202.86	210.31	201.1	266.04	248.94	272.84	122.28	144.74
LL0000001344	arih2	1795.02	1621.03	1741.5	1305.99	1748.91	2330.2	1328.39	2102.1	1621.72	1893.48	1181.76	1050.37
LL0000001345	arl1	650.27	709.32	741.14	574.02	752.23	1134.66	417.73	757.79	669.67	1152.37	852.45	572.81
LL0000001346	arl11	175.16	201	226.85	192	349.92	326.22	129	252.99	151.95	272	172.05	177.97
LL0000001347	arl13a	3	9	4	6	9	24	4	1	5	10	19.01	6
LL0000001348	arl13b	328.13	321.91	339.41	141	212.65	352.4	243.22	363.96	301.91	331	191.46	182.85
LL0000001349	arl14	112.25	145.93	118.01	132.99	265	339.05	83	130.06	130.34	310.98	197	205.99
LL0000001350	arl14ep	738.1	902.56	826.96	524.62	905.78	911.87	430	935.34	789.92	783.84	559.64	488
LL0000001351	arl15a	11	15	27	3	11	10	11	27	7	14	5	6
LL0000001352	arl15b	138	172.94	139.01	37	50	52	98	159.13	158	55	30	22
LL0000001353	arl16	109.81	96.85	109.01	94.03	138	256	82.15	135.98	127	155	118	100
LL0000001354	arl2	271.77	201.65	280.9	91	141.04	188.71	176.63	240.09	248.39	190.96	109.3	88
LL0000001355	arl2bp	124.44	112.85	132.48	66.64	97.46	180.63	90.84	108.22	127.69	169.16	123.32	91.89
LL0000001356	arl3	834.98	911.16	977.32	487.35	786.16	1116.78	552.5	720.45	783.19	1035.4	834.82	588.82
LL0000001357	arl3l1	6.58	6	12.33	6	13	23.2	9	12	12	9.05	9	3
LL0000001358	arl3l2	27	20	9	35	47	71	11	28	30	41	27	24.99
LL0000001359	arl4aa	364.13	400.24	448.53	153	306.76	379.9	200	315.45	283.1	265.17	196.74	159.71
LL0000001360	arl4ab	194.74	188.96	189.93	190.04	286.98	368.56	99	134.44	143	314	239.43	241.7
LL0000001361	arl4ca	176.02	220	242.93	173.13	348.48	400.02	150.76	143.96	151.65	395.96	216.51	229.03
LL0000001362	arl4cb	1607.67	1645.89	1458.72	1023.9	2056.06	3485.37	968.27	1530.24	1552.44	2168.82	1841.74	1701.89
LL0000001363	arl4d	618.95	569.01	609.63	498.38	837.15	1284.98	373.86	726.83	602.88	1033.39	759.82	731.76
LL0000001364	arl5a	360.07	306	389.51	320.1	386	510.94	234.85	359.12	361	505.34	343.62	307.04
LL0000001365	arl5c	262.26	263.99	223.95	209	269.03	352	119.86	208.86	234.19	247.88	207.13	152.99
LL0000001366	arl6	105.94	100.76	112	98.05	132.93	238.02	66.87	96	150	258.95	132	138
LL0000001367	arl6ip1	2240.88	2291.21	2573.74	1671.51	2333.37	3096.9	1472.39	2161.43	2123.5	2408.88	1549.54	1293.65
LL0000001368	arl6ip4	645	635.75	616.66	358.23	508.53	769.93	421.32	723.04	716.83	734.41	467.04	425.98
LL0000001369	arl6ip5a	346.02	290.67	371.3	398.52	463.85	590.99	168.95	390.07	332.75	582.22	448.54	346.39
LL0000001370	arl6ip5b	288.56	308.43	317.85	262.13	337.99	487.23	149.37	252.33	246.15	456.37	277.97	234.16
LL0000001371	arl6ip6	472.97	491.59	468.99	193.91	253.97	372.81	364.99	598.81	488.3	407.25	286.92	213.99
LL0000001372	arl8	1376.91	1341.18	1407.25	1016.8	1709.16	2064.44	1043.96	1425.67	1239.65	1767.22	1143.75	1103.85
LL0000001373	arl8a	1023.73	910.88	1014.87	1092.97	1478.62	2035.23	774.59	933.7	858.99	1525.16	1226.79	939.59
LL0000001374	arl8ba	340.94	347.2	368.87	205	284	401.01	249.88	323.71	340.93	336.82	287.85	177.9
LL0000001375	arl8bb	124.35	136.09	111.21	103.99	175.02	209.04	91	162	138.05	231	146.12	150.15
LL0000001376	arl9	473.95	565.01	498.36	343.95	440	527.54	389.12	585.72	527.95	530.5	411.17	357
LL0000001377	armc1	421.01	360.61	395.11	310.06	379.05	404.28	277.79	459.92	373.43	507.33	355	272.72
LL0000001378	armc10	165	142.99	157.83	93	139	229.01	123.6	178.93	156	196.19	152	110.99
LL0000001379	armc1l	747.41	751.68	875.77	451.58	629.44	811.86	491.65	711.47	639.52	659.02	440.31	346.26
LL0000001380	armc2	101.57	92.47	114.86	54.57	51.89	88.85	59.31	91.89	98.41	82.24	59.82	31.33
LL0000001381	armc3	73	81.67	115.77	39.94	51	111	27	103.57	78	89.67	67.77	52.63
LL0000001382	armc4	85	91.06	100	12	24	24	71	98	97.9	26	19.21	13.04
LL0000001383	armc5	342.57	341.1	345.39	156.51	191.42	293.54	284.9	421.07	301.85	282.14	223.75	128.67
LL0000001384	ARMC6	291.73	259.42	316.81	168.22	212.04	245.05	298.16	290.98	303.66	373.01	216.2	163.52
LL0000001385	armc7	116.29	79	99.78	81.01	113.98	162.61	74	110.87	112.72	172.19	108.2	119.99
LL0000001386	armc8	341.76	276.86	356.98	238.99	329.02	389.43	248.21	428	360	378.94	259.21	271.59
LL0000001387	armc9	126	126.98	170.9	28	35	55	122.6	172	138	64	35	24
LL0000001388	armh1	18	29	35	12	13	29	20	19	37	25	29	15.25
LL0000001389	armh3	479.68	577.41	557.34	261.02	307	297.92	369.59	544.93	459.74	420.78	321.68	234.9
LL0000001390	armt1	286.67	270.97	372.06	484.71	856.44	1330.62	269.03	315.15	280.07	1142.48	840.65	691.14
LL0000001391	arnt	278.75	277.14	240	196	225.51	194.51	230.71	333.88	242.82	225.29	147.68	148.08
LL0000001392	arnt2	660.11	864.46	910.56	53.69	77.49	45	628.17	754.05	603.04	154.75	68	58
LL0000001393	arntl1a	416.86	430.86	469.85	211	331.11	449	349.49	459.35	397.72	392.84	230.97	205.01
LL0000001394	arntl1b	288.96	289.85	296.09	120.71	182.31	200	270.84	407.96	263	217.84	155.94	89
LL0000001395	arntl2	533.22	548.8	524.85	320.96	415.92	354.92	431.71	549.16	414.32	421.16	304.11	271.01
LL0000001396	arpc1a	3107.54	3017.9	3278.55	2897.05	3744.68	4981.11	2183.5	3214.31	2836.42	4042.33	2894.02	2265.18
LL0000001397	arpc1b	961.08	1186.57	758.05	382.01	831.99	759.76	658.74	1171.34	1150.75	701.55	492.91	406
LL0000001398	arpc2	5711.44	5795.26	5595.07	4338.1	5810.76	6775.22	3929.23	7341.26	6109.49	5076.87	4232.75	3488.92
LL0000001399	arpc3	1493.5	1440.45	2008.79	1440.46	1840.49	2429	1011.12	1552.88	1289.91	2274.64	1593.8	1169.63
LL0000001400	arpc4	1331.21	1229.88	1617.27	1005.03	1386.87	2058.91	955.04	1286.82	1290.75	1883.63	1472.01	1055.01
LL0000001401	arpc4l	2250.83	3553.22	1838.12	947.47	1572.45	1836.1	1230.2	2794.88	3215.69	1699.13	1229.87	987.32
LL0000001402	arpc5a	1220.93	1099.61	1250.24	1119.91	1490.69	1808.82	851.65	1207.96	984.54	1994.18	1196.64	1039.16
LL0000001403	arpc5b	805.52	812.16	970.4	1300.5	1811.92	3071.08	625.32	846.46	889.97	2527.14	1638.28	1239.95
LL0000001404	arpc5la	696.42	604.02	605.95	741.12	1175.56	1450.22	438.94	853.25	650.43	1171.41	842.04	673.46
LL0000001405	arpc5lb	393.43	322.98	334.97	364.43	468	770.07	265.11	399	407.62	685.69	541.4	407
LL0000001406	arpin	122.51	127.49	148.99	69	128.63	193.38	70.13	129	160.57	177.01	127.79	100
LL0000001407	arpp19a	1214.01	1066.71	1437.2	1216.41	1541.74	1842.21	1019.64	1205.53	1008.88	2265.95	1287.3	1162.31
LL0000001408	arpp19b	1269.32	1193.87	1269.91	1213.54	1710.79	2305.79	803.63	1505.23	1218	2046.46	1470.65	1226.03
LL0000001409	arpp21	357.57	374.49	330.79	82.43	179.01	204.71	299.48	489.19	385.54	208.04	104.18	101
LL0000001410	arr3a	25	21.67	38.99	8	10	7	23.11	27	18	9	2	7
LL0000001411	arr3b	11	21	14.65	9	10	8	12	19	14	11	19	8.59
LL0000001412	arrb1	44	34	60.77	6	9	12.73	26.6	30	45.85	16.01	10.26	7
LL0000001413	arrb2a	487.06	553.2	508.75	236.86	395.26	520	290.28	450.92	375.84	412.51	321.98	235.35
LL0000001414	arrb2b	1486.7	1606.2	1877.04	288.02	499.95	511.52	1341.43	1809.57	1437.22	649.23	361.83	302.93
LL0000001415	arrdc1a	173.64	135.99	156.11	110.34	168.76	277.36	141	162.85	144.09	239.92	141.99	106.31
LL0000001416	arrdc1b	97.01	78.87	102.28	80	83.96	126.68	75.58	92.94	76.05	126	60	44.94
LL0000001417	arrdc2	650.95	958.02	842.02	605.97	1045.38	1704.83	451.18	568.21	598.05	1132.41	754.23	685.28
LL0000001418	arrdc3a	1037.81	1074.73	1243.04	476.84	808.04	1239.66	813.81	893.38	914.81	1124.92	694.24	723.64
LL0000001419	arrdc3b	853.43	883.88	938.98	574	936.24	1275.56	790.16	910.96	848.64	904.58	619.13	595.69
LL0000001420	arsa	204.98	208.98	257.55	170.96	224.57	272.99	193.06	244.8	172	273.04	180.04	131.12
LL0000001421	ARSB	137	137	128.14	110	172	217.86	102	141	109	175	81.05	91.94
LL0000001422	arsg	139	139.23	153.98	40	60.9	54	136.99	173	178	88.97	41	49.87
LL0000001423	arsh	508.42	422.42	439.68	542.74	560.46	567.85	404.35	629.81	449.99	689.02	418.02	369.84
LL0000001424	arsia	15	22	16	22	40	31	8	16	13	18.97	25.64	23
LL0000001425	arsib	21	25	35.83	25	31	27	19.01	23.99	19	38.05	27	30
LL0000001426	arsj	120.93	116.34	146.12	97.12	169	144.05	113.05	111.05	107	145.7	84	88.13
LL0000001427	arsk	26.69	31.01	35.57	28.05	38.47	56.92	32.95	40	29.07	64.68	28.36	20.5
LL0000001428	art4	5	9	6	9	7	14	9	23	10	14	10	17
LL0000001429	artna	11.28	11.2	9	18.92	7	2.26	6.09	12.38	9.03	10.22	6.67	6.74
LL0000001430	artna	0.73	2.8	0	1.08	0	2.74	0	0.62	1.97	0	2.33	1.26
LL0000001431	artnb	57	61.75	56	24	39	85	44.01	59.97	41.73	61.92	30	42
LL0000001432	arv1	110	105	131.08	67	108.95	194.95	93	103.93	140.04	163.88	118.03	104.87
LL0000001433	arvcfa	31	36.01	36.03	28.89	33	32	31	32	24	24.02	13.68	15.6
LL0000001434	arvcfb	1287.31	1306.96	1377.67	67	135	71.98	1291.89	1586.22	1151.67	176.36	41.01	51
LL0000001435	arxa	530.32	578.56	619.74	311	462.41	614.36	507.96	702.98	605.01	553.26	312.8	308.02
LL0000001436	arxb	41	82	41	42	66.31	143.24	40	48.08	40.04	81.97	68	53
LL0000001437	as3mt	207.97	228	270.12	76	166	224	115.14	174	205	142.02	132	90.13
LL0000001438	asah1a	100.04	81.04	78.32	67.93	106	128	39.77	67	58	133.32	90.09	92
LL0000001439	asah1b	158.05	179.47	196.16	103.01	133	211.94	122.02	175	170.99	256.69	151	148.97
LL0000001440	asah2	21.24	16.26	27.66	5.04	28.25	34.22	15.14	15	12.07	38.55	10.25	16.37
LL0000001441	asap1a	1269.03	1322.53	1294.37	383.27	490.66	616	1133.15	1343.97	1163.96	612.17	357.01	381.09
LL0000001442	asap1b	361.99	449.78	408.07	22.79	34.9	33	364.48	460.08	402.32	63.12	24	31
LL0000001443	asap2a	811.02	866.24	999.52	75.08	142	116.23	708.2	1060.4	774.61	198.1	114.11	93.89
LL0000001444	asap2b	804.68	1040.57	832.44	293	377.02	440.99	608.99	891.71	804.5	493.78	373.66	310.99
LL0000001445	asap3	253.24	318.25	257.73	100.71	203.87	243.18	220.28	275.99	228.29	219.38	145.23	101.14
LL0000001446	asb1	23.09	14	26	25.39	37.99	42	20	34.89	38	44	20.09	20
LL0000001447	asb10	20	13	21	2	6	6	12	4.11	8	6.99	5	3
LL0000001448	asb11	20	22	27	41.66	38	56	10	34	26	50.18	48	32.63
LL0000001449	asb12a	617.53	664.05	799.53	445.01	658.04	877.01	474.15	727	625.3	659.26	440	395.18
LL0000001450	asb12b	196.94	157.43	192.84	67	48	74	97.28	194	215	96	73.98	46
LL0000001451	asb13a.1	7	12.83	15.04	7	15	33	17	12	7.23	27.99	10	15.85
LL0000001452	asb13a.2	8	11.03	14	9	3	11	8	9	14	5	7	5
LL0000001453	asb13b	35	27.98	32	21	67	67	20	38	22	41.2	31	23
LL0000001454	asb14a	1	3.71	0	2	9.27	14	0	0	0	13.73	5.78	2.56
LL0000001455	asb14b	116.02	98	122.04	52	68	78.99	110.9	118.95	90.99	82.02	33	35
LL0000001456	asb15a	206	169.8	216.94	32	76.03	49	159.17	192.49	138	65	47	34.94
LL0000001457	asb15b	6	6	5	0	1	5	1	1	3	2	1	3
LL0000001458	asb16	31	28	39	13	27	35	25.44	60.99	41	15	6	10
LL0000001459	asb18	0	0	1	0.97	0	1.11	0	1	2	2.2	2	2
LL0000001460	asb2a.1	273.91	266.95	290.51	50.82	96.03	116.65	251.99	271.69	230.91	127.03	76.28	64.05
LL0000001461	asb2b	896.98	862.15	930.96	955.17	1373.51	1649.84	743.48	1225.7	886.65	1583.19	894.98	901.54
LL0000001462	asb3	215.9	177.93	252.62	138.95	233.56	351	213	290.89	252	270.25	166.03	152.97
LL0000001463	asb4	66.08	35	54	63.62	82	128	47	47.86	57	80.75	54	54.98
LL0000001464	asb5a	19	18	24	7	23	24	20.03	24	16	16	5	12
LL0000001465	asb5b	200.37	203.01	187.74	94	130.99	151.49	154.84	208.07	188.25	103.41	77	47
LL0000001466	asb6	387.07	383.98	453.3	292.67	458.62	548.14	362.28	433	348.05	616.9	407.83	362.99
LL0000001467	asb7	215.35	253.79	235	110.93	168.01	196	216.31	281.51	194.15	250.19	161.02	144.22
LL0000001468	asb8	224.43	166	241.97	270.8	356.52	469.62	224.12	268.14	206	398.24	260.01	213.99
LL0000001469	ascc1	571.98	568.35	653.97	374.39	549.44	741.03	489.97	738.06	681.59	779.26	589.82	440.05
LL0000001470	ascc2	633.1	635.84	514.68	473.03	711.82	1008.24	397.98	762.65	722.27	963.66	565.86	531.02
LL0000001471	ascc3	470.92	520.94	595.05	125	182.25	107.7	481.88	557.04	428.44	179.05	83	60.97
LL0000001472	ascl1a	770.56	713.32	823.32	354	642.51	745.5	532.32	666.18	581.86	454.86	311	280.99
LL0000001473	ascl1b	979.24	1197.16	1145.16	516.53	796.96	891.99	631.21	1002	848.01	556.02	349.32	366
LL0000001474	asf1ba	966.35	980.89	1032.88	864.46	1393.84	1803.6	661.54	1088.45	1088.58	1764	1248.24	1003.09
LL0000001475	asf1bb	935.52	728.02	806.29	690.41	916.39	1373.15	603.79	958.2	917.39	1137.52	822.94	721.91
LL0000001476	ash1l	1304.85	1661.79	1594.29	622.59	993.64	821.3	1316.01	1580.6	1277	1267.78	591.47	644.55
LL0000001477	ash2l	2548.62	2296.48	2454.52	1396.76	2026.61	2487.61	1851.94	2860.59	2617.21	2241.94	1552.79	1312.02
LL0000001478	asic1a	42	28	35.25	191.05	154.46	253.54	53	29	32	227.06	137	171.98
LL0000001479	asic1b	24	30	25	2	5	2	22	30	30	5	4	5
LL0000001480	asic1c	12	11	12.34	4	10	6.21	9	9	14	11	3.78	5
LL0000001481	asic2	14	10	9	6	1	4.99	25	18	8	2	3.91	3
LL0000001482	asic4a	23	29	32	3	10	9	15	26.03	15	12	9	5
LL0000001483	asic4b	8	8	12	7	7	4	3	15.81	15	8.01	4	6
LL0000001484	asip1	2	1	0	5	1	9	0.66	0	0	9	2.01	1
LL0000001485	asip2b	65.85	68.85	97.9	21.7	22	34.04	61.47	84	64	36	26	35
LL0000001486	asl	156	160.02	181.85	55.77	80.94	124	86	154	125	101.97	85.97	55.95
LL0000001487	asmt	13.93	14	9	16	27	21	10	15	10.06	29.03	17	13
LL0000001488	asmt2	114	97	122.94	72	88.01	128.02	74	117.2	111	99.05	74	62
LL0000001489	asmtl	242	239.71	232	236.97	403.78	504	170	267.01	244.01	388.43	320.21	236
LL0000001490	asna1	956.25	931.4	1017.01	853.38	1194.02	1207.2	756.04	1019.5	880.87	1665.54	963.23	788.12
LL0000001491	asns	887.72	717.22	818.86	773.68	766.99	1028.33	590.86	827.77	717.93	1004.06	812.94	767.55
LL0000001492	asnsd1	570.67	528.13	606	471.13	626.57	920.01	364.3	626.02	539.4	897.55	671.61	518.27
LL0000001493	aspa	151.82	164.98	206.92	38	73.99	58.98	93	135.38	128.85	88	53.17	72
LL0000001494	aspdh	5.36	7.01	3.33	2	0	4.7	6.22	5.84	4.52	1.7	8	1
LL0000001495	aspg	115	121	125	55	80.89	109	114.98	126.88	135	78.07	44.32	40
LL0000001496	asph	5052.35	5422.56	4900.47	2579.12	3420.2	3861.8	3305.9	5035.38	4935.53	5507.63	3344.94	2998.91
LL0000001497	asphd1	65.95	64	53	47	94	114.98	59.44	67.26	60	78.13	59.77	46
LL0000001498	asphd2	418.13	407.94	515.3	395.22	614.89	764.72	392.99	516.33	433	618.67	415.01	348.99
LL0000001499	aspm	3008.91	3435.59	3463.23	511.08	533.83	487	2883.05	3311.98	2532.61	658.31	286	289.99
LL0000001500	aspn	10	16	28.01	11.53	16	12	13	24	18	18	3	4
LL0000001501	aspscr1	916.91	904.7	1058.71	729.75	1004.94	1216.97	935.27	1124.54	976.81	1063.6	726.24	634.79
LL0000001502	asrgl1	248.6	280.08	252.39	247.79	321.98	414.49	153.73	305.95	250.87	310.03	211.94	179.99
LL0000001504	ASTE1	98.01	87	90.07	71	137.69	175	91.21	118.05	96	193.17	112.34	98.89
LL0000001505	aste1a	0	4	1	1	5	5	3	1	1	1	7	19
LL0000001506	astn1	156	160.26	179.97	36.12	72.64	40.59	129.59	165.98	128.06	75.3	51.79	29.23
LL0000001507	asxl1	2995.6	3421.75	3387.09	2053.68	3114.97	3538.78	2849.93	4057.81	3459.29	3425.73	2053.06	2169.22
LL0000001508	asxl2	121.88	136	162.25	105.26	164.71	134.01	85.07	107	87.18	193.65	105.81	92
LL0000001509	asz1	2	13.78	7	7	6	7	0	13	13	7	8	5
LL0000001510	atad1a	172.16	146.46	174	177.1	253.96	275.78	101.33	184	176.22	348.63	265.95	227.72
LL0000001511	atad1b	557.49	542.93	631.53	414.35	488.71	641.68	474.74	525.04	509.48	782.87	496.06	473.9
LL0000001512	atad2	3056.42	2951.8	3207.2	1710.99	2298.29	2580.15	2375.84	3388.98	3068.08	2956.94	1925.13	1740.15
LL0000001513	atad2b	1604.01	1548.6	1698.17	98	174.39	105	1477.78	1969.12	1427.43	276.08	97	120.18
LL0000001514	atad3	1703.61	1310.63	1115.77	2187.28	2896.58	3696.07	1037.64	2295.39	1505.09	2476.63	1760.35	1685.25
LL0000001515	atad5a	1726.68	1707.26	1760.75	1352.92	1914.49	1948.67	1425.98	2059.17	1580.14	2196.2	1517.6	1423.59
LL0000001516	atad5b	246.6	219.92	209.42	145.89	225.13	372.36	166.09	205.32	229.13	308.87	220.34	219.36
LL0000001517	atat1	211.3	224.68	217.65	139.14	146.31	187.02	153.01	201.23	198.15	291.08	152.16	135.51
LL0000001518	atcaya	172.16	168.56	273.98	92.65	161.71	184.9	159.14	226	159.92	189	124	152.99
LL0000001519	atcayb	12	7.6	13.05	3	3	6.06	14.95	16.03	9	7.01	5.78	6
LL0000001520	ATE1	152	144.99	144	8	28	24	162.94	148.27	109	11	8	7
LL0000001521	atf1	1047.68	992.46	1240.3	969.32	1267.35	1883.22	809.14	965.17	1078.89	1595.74	1213.17	911.6
LL0000001522	atf2	51	62.15	75.2	27	33.01	40	50	32.2	46	62.6	42.68	32.15
LL0000001523	atf3	106.6	73	93.42	360.91	561.07	1031.01	95.8	96	117.94	709.59	469.74	391.88
LL0000001524	atf4a	12296.1	11286.2	13911.7	7916.03	12007.7	17481.2	9433.05	14370.7	11960.8	14562.6	9945.55	8758.94
LL0000001525	atf4b	2676.55	2392.07	2929.29	1127.73	2813.96	5100.61	2323.56	3002.29	2743.03	3722.15	2401.23	2268.02
LL0000001526	atf5a	281	276.3	273.45	297.99	449.97	546	231.54	269.29	186.97	543.12	314.91	373.32
LL0000001527	atf5b	481.73	411.53	464.05	362.76	600.67	931.44	351.3	468.31	469.33	847.04	534.44	520.1
LL0000001528	atf6	459.39	480.35	491.87	379.68	356.91	363.85	447.09	435.26	390.88	481.34	251.52	270.47
LL0000001530	atf7a	269.99	317	330.25	119	189.09	210.01	253.64	274.01	280.62	223.58	107	107.18
LL0000001531	atf7b	437.94	433.47	461.8	287.8	472.02	559.76	341.99	491.1	397.46	525.94	256	287.97
LL0000001532	atf7ip	3689.72	3812.3	3809.4	1290.68	1897.03	2327.73	3179.4	5023.91	4107.21	2259.85	1449.77	1390.74
LL0000001533	atf7ip2	478.58	422.13	485.96	397.06	713.18	936	367.89	540	490.01	831.25	655.22	435.05
LL0000001534	atg10	80	69	84	35.95	67.32	90	42.85	99	49	90.05	47	40
LL0000001535	atg101	288.99	232	366.25	175.99	344.92	549.86	255.06	327.73	252.94	422	377.59	284
LL0000001536	atg12	73	83	61.65	70.99	82.04	139.39	46.73	87.46	44.89	78.14	61	61.76
LL0000001537	atg13	725.4	868.68	1064.3	528.91	720.92	1008.37	588.68	816.07	693.35	762.57	562.73	408.66
LL0000001538	ATG14	490	654.08	657.89	356.97	545.93	584	351.18	565.01	430.14	476.14	257.01	245
LL0000001539	atg16l1	742.5	788.72	667.59	305.4	425.29	482.2	541.29	816.75	707.39	512.78	295.66	289.48
LL0000001540	atg16l2	1	4	7	2	0	3	1	4	5	0	1	1
LL0000001541	ATG2A	499.15	712.1	383.98	250.1	351.28	237.64	509.53	378.31	455.42	259.75	114.36	116.39
LL0000001542	atg2b	40.47	80.16	70.66	20.11	34.14	24.25	38.4	56.78	38.43	46.55	24.3	25.29
LL0000001543	atg3	1032.19	1063.87	1161.51	663.15	902.65	1218.53	656.53	1036.07	967.58	1121.45	739	590.19
LL0000001544	atg4a	393.29	303.88	441.11	256.94	404.83	523.59	345.97	420.92	322.94	492.33	374.89	392.92
LL0000001545	atg4b	406.94	363	483.62	230	331.97	507.4	287	410.99	351.38	343.62	233.07	222.57
LL0000001546	atg4c	238.87	273.95	334.04	116.02	206	303.49	196.33	205	189.62	342.47	222.34	190.46
LL0000001547	atg4da	154.04	118.06	143.62	123.21	208.02	254.92	109.98	167.04	104	297.98	184.68	165.05
LL0000001548	atg4db	22	20	30.06	14	30	4	10	10	4	14	18	14
LL0000001549	atg5	354.2	327.01	433.09	261.53	338	449	276.56	436.85	324.01	348.52	267.58	260
LL0000001550	atg7	186.32	182.15	199	88.99	99	86.83	194.99	225.83	202.83	136.43	61.46	55
LL0000001551	atg9a	92	142	141.76	78.23	119.31	157	90.12	140.26	122.8	110.9	94	73.04
LL0000001552	atg9b	222.25	279.47	323.32	141.95	217.04	225	212.91	233.85	200.27	310.92	140.36	150.99
LL0000001553	atic	5208.63	5245.99	5286.46	4168.08	5568.11	6287.35	4211.35	5573.91	5241.57	5215.7	3221.87	3008.2
LL0000001554	atl1	218.98	199.17	196.95	108	196.24	192.83	131.94	184.07	171	174.73	94.15	72.32
LL0000001555	atl2	616.97	516.77	609.23	316.82	406.97	592.63	448.47	597.59	589.14	562.66	438.85	330.72
LL0000001556	atl3	410.71	512.6	495.35	328.03	436.99	473.44	300.01	442.02	404.51	446.77	314.96	245.92
LL0000001557	atm	572.84	576.13	693.31	50	83.65	67	552.19	758.02	579.99	120.09	62	53.62
LL0000001558	atmin	107	85	92.02	94.92	176.12	250.97	82.01	86.79	76	323.48	147.03	140.99
LL0000001559	atn1	444.55	482.89	492.2	180.42	368.11	409.66	399.33	535.43	441.99	470.01	228.13	254.97
LL0000001560	atoh1a	435.68	419.18	527.47	176.01	245.15	327	344.5	419.28	353	261.38	149.97	167.92
LL0000001562	atoh1c	1	3	0	1	2	3	0	0	0	0	1	0
LL0000001563	atoh7	37	36	42.99	40	87	100.02	32.95	28.91	18	71	36.83	47.34
LL0000001564	atoh8	616.88	713.04	778.82	271.9	460.96	557.47	451.78	681.97	707.11	590.74	399.75	366.99
LL0000001565	atox1	245.25	312.17	362.61	191.27	256.72	442.7	151.19	197.76	253.89	403.9	272.4	180.42
LL0000001566	atp10a	181.74	229.08	207.79	59.18	54.88	48	161	204.01	166.89	81.32	45	55
LL0000001567	atp10b	72.1	62.5	82.48	31.02	41.5	35.59	76.86	95.75	66.01	71.46	40.55	42.9
LL0000001568	atp10d	504.81	418.99	449.9	162	266.57	347.32	390.9	641.56	479.84	329.87	217.03	181
LL0000001569	atp11a	181.13	204.07	224.46	44	74.73	26.97	149.02	199.06	143.93	65.99	43.33	18.68
LL0000001570	ATP11B	775.86	803.84	826.8	205.38	295.96	321.01	628.25	917.29	784.92	413.26	224	196.02
LL0000001571	atp11c	483.57	535.23	483	34	83	61.91	421.91	611.84	412.52	96.49	56.1	57.09
LL0000001572	atp13a1	2007.99	1573.55	1530.07	914.05	1094.47	1308.52	1599.83	2535.12	2312.47	1279.31	884.79	705.99
LL0000001573	atp13a2	226	206.04	189.02	120.7	157.99	188	190.97	189.01	181	161.99	101.07	109.83
LL0000001574	atp13a3	61.94	59.27	85.98	16	36	32.93	52	59.01	32.42	62.1	23.7	36.02
LL0000001575	atp1a1a.1	8425.63	9947.57	10184.4	9058.35	11530.2	11438.3	7069.04	10215.8	8261.53	10185.6	6246.24	5560.24
LL0000001576	atp1a1a.2	2561.44	2494.1	3062.34	1125.76	1559	1153.84	2051.11	2976.65	2455.17	1496.9	747.81	676.6
LL0000001577	atp1a1a.3	556.73	506.26	521.91	187.9	277.28	203.52	293.15	530.34	327.45	244.48	116.39	115.61
LL0000001578	atp1a1a.4	2698.04	2716.74	3095.73	400.78	546.48	373.1	1930.3	2683.42	2292.23	628.6	294.63	306.08
LL0000001579	atp1a1a.5	27.89	20.56	54.99	12.58	13.05	19.34	24.85	55.21	22.26	10.13	4.75	9.76
LL0000001580	atp1a1b	915.19	1084.38	1200.97	669.28	930.4	1087.74	757.88	989.98	896.11	956.7	538.39	506.22
LL0000001581	atp1a2a	2015.53	2325.42	2213.85	916.75	1622.62	1483.67	1851.87	2401.59	2069.03	1416.07	728.54	717.84
LL0000001582	atp1a3a	760.16	804.42	923.99	309.05	370.69	242.24	952.42	891.64	680.65	398.53	147.05	224.01
LL0000001583	atp1a3b	550.18	532.29	570.89	310.06	422.98	381.04	542.52	568.96	502	322.1	177.51	206.02
LL0000001584	atp1b1a	2176.36	2164.12	2081.44	1521.37	1953.96	3031.59	1531.63	2458.3	2014.37	2623.48	1757.75	1552.14
LL0000001585	atp1b1b	1455.82	1500.03	1742.83	244.17	460.36	314.06	1125.23	1336.22	1290.15	528.77	246.88	237.78
LL0000001586	atp1b2a	2206.18	2124.41	2022.19	1822.6	2893.21	3188.11	1632.68	2144.14	2127.23	3266.38	2102.4	1873.04
LL0000001587	atp1b2b	19	25	37	12	19	24	18.06	25	21.5	21.01	14	14
LL0000001588	atp1b3a	2876.74	2656.28	3187.65	2477.24	3592.39	5010.03	1797.94	2480.64	2487.97	4112.37	2701.55	2334.72
LL0000001589	atp1b3b	1647.36	1567.3	1755.45	819.24	1226.84	1413.49	1226.96	1816.22	1421.2	1232.84	698.88	600.98
LL0000001590	atp1b4	763.6	754.4	795.49	246	488	488.01	498	742.95	580.77	464.21	242.34	235.08
LL0000001591	atp23	390.72	294.99	342.92	340.81	451.93	631.96	237.39	368.63	313.01	437.98	316.58	238.56
LL0000001592	atp2a1	175326	167134	181342	114276	173968	164214	162520	184980	157296	146523	65523.7	71262.6
LL0000001593	atp2a1l	638.37	519.98	498.23	234.07	264.24	269.18	616.88	574.79	340.54	180.09	79.1	109.09
LL0000001594	atp2a2a	359.9	340.29	350.31	199.66	245.12	317.15	389.59	441.06	335.03	276.03	168.08	145.67
LL0000001595	atp2a2b	2622.33	2138.29	2145.71	1582.06	1603.42	1737.95	2391.19	3312.82	2668.23	1835.9	1240.69	1097.95
LL0000001596	atp2a3	697.92	845.28	823.36	158	242.98	216	567.4	834.62	749.63	322	175	172.08
LL0000001597	atp2b1a	1276.66	1233.29	1325.62	507.26	640.93	691.92	1016.47	1386.31	1151.64	793.63	497.16	470.83
LL0000001598	atp2b1b	60	69.61	63.4	26	60.02	47.94	47	58	46	49.02	30	18.02
LL0000001599	atp2b2	1940.51	2240.23	2188.64	235.02	379	240.55	1826.06	2191.27	1989.99	454.95	179.09	189
LL0000001600	atp2b3a	377.72	468.9	419.86	249.9	388.74	368	441.7	448.23	385.57	445.71	180.22	229
LL0000001601	atp2b3b	301.98	409.43	359.27	104.17	183.94	102.89	302.11	351.36	265.05	161.48	66.01	81
LL0000001602	atp2c1	435.65	369.86	449	154.79	180.86	205.8	373.41	493	427.27	211.29	149.73	113
LL0000001603	atp5f1b	19264.6	19477.2	20136.7	23727.2	30453	32665.1	15851.9	24811	18259.3	24286.5	16264.7	14912.6
LL0000001604	atp5f1c	10714.7	8397.03	13095.6	11129.7	14510.9	21172.8	8213.45	11645.6	9155.81	20359.8	14317.6	13712.6
LL0000001605	atp5f1d	1893.01	1716.88	2136.58	1922.76	2167.47	2583.22	1184.92	2014.08	1566.2	2075.09	1517.5	1379.12
LL0000001606	atp5f1e	1362.55	1222.17	1836.15	1937.62	2000.37	2449.05	789.53	1302.45	1032.32	2268.49	1626.91	1434.47
LL0000001607	atp5fa1	24520.3	19780.2	22575.2	24129.3	34022.9	38799.6	19946	27584.7	21683.2	26791.7	18265.1	16551
LL0000001608	atp5if1a	1922.28	1693.89	1690.52	1856.08	2636.13	3566.47	1153.19	2566.56	1690.23	2279.33	1722.82	1560.86
LL0000001609	atp5if1b	1200.07	2284.9	1510	1194.24	2111.03	2183.48	709.33	1529.3	1130.54	1851.19	1225.59	1012.39
LL0000001610	atp5l	6276.52	8457.59	3983.46	1347.66	3540.61	4494.51	2618.5	6237.46	6375.98	4443.26	2921.92	2464.38
LL0000001611	atp5mc1	3734.29	3232.53	4402.85	4167.83	5656.45	7810.39	2525.92	4632.18	3119.67	4926.72	3915.45	3465.65
LL0000001612	atp5mc3a	3245.43	2512.98	3836.58	4159.44	4721.8	7167.55	2406.6	3423.72	2848.1	4535.51	2802.79	2472.51
LL0000001613	atp5mc3b	5305.61	5028.36	8321.5	6659.12	8834.43	12264.9	3932.26	5748.96	4870.13	9302.07	7018.64	6352.3
LL0000001614	atp5md	628.06	672.34	857.97	659.88	614.26	952.87	364	711	514.91	509.34	422.24	304.91
LL0000001615	atp5mea	895.46	878.33	1161.7	820.12	1245.6	2172.19	821.04	1127.58	956	1457.19	1095.19	1007.01
LL0000001616	atp5meb	1695.28	1868.91	2384.03	1759.41	2482.99	3282.04	1005.82	1726.38	1369.3	1937.77	1583.95	1177.76
LL0000001617	atp5mf	2344.76	2528.77	2715.54	1674.46	2921.07	4298.78	1222.61	2498.41	2571.94	4046.3	2411.7	2148.48
LL0000001618	atp5pb	7099.87	6575.09	7406.26	5802.49	9133.93	10368.5	4357.62	8566.56	6920.26	9147.34	6509.96	5738.6
LL0000001619	atp5pd	4921.62	4594.33	6772.89	5156.01	7104.87	10474	3767.87	5861.96	4182	6885.78	5745.33	4709.23
LL0000001620	atp5pf	1353.05	1523.93	1613.3	1806.36	2088.21	2115	764.35	1670.85	1252.23	1836.06	1227.61	991
LL0000001621	atp5po	7581.97	9543.38	7657.99	6496.22	11729.4	8843	3574.21	9031.08	6669.62	8494.27	5002.51	4766.32
LL0000001623	atp6ap1a	187.79	150.46	234.06	154.72	246.47	347.74	143.27	149.77	114.59	224.79	144.1	135.05
LL0000001624	atp6ap1b	927.15	897.3	903.7	607.21	877.98	1104.69	658.9	884.5	596.32	873.42	553.89	506
LL0000001625	atp6ap1la	93.04	102.04	98.75	101.03	145.1	134.02	91.22	96.99	59.96	197.26	115.32	85.45
LL0000001626	atp6ap1lb	40.13	34	54	29	54	55	35	38.02	22.99	69.99	27	38.02
LL0000001627	atp6ap2	1026.63	1033.04	1282.2	966.1	1407.03	1928.06	756.73	1164.92	997.57	1672.6	1163.14	970.34
LL0000001628	atp6v0a1a	845.64	734.88	828	296.06	414.57	423.26	599.89	833.85	645.24	490.62	308.86	262
LL0000001629	atp6v0a1b	380.89	500.31	436.49	279	361.77	348.34	347.12	413.57	358.95	441.28	249.4	259
LL0000001630	atp6v0a2a	455.58	395.01	410.04	242.18	495.15	623	355.16	556.82	468	509.28	282	209.92
LL0000001631	atp6v0a2b	421.03	388.97	398.17	335.93	520.91	741	395.57	513	431.46	684.89	467	393.7
LL0000001632	atp6v0b	750.49	551.72	768.4	607.35	893.45	1208.83	490.9	621.62	628.75	1390.26	850.37	834.03
LL0000001633	atp6v0ca	3645.88	3501.38	4081.88	4163.99	5442.09	7489.96	2648.57	4383.3	3308.1	5059.5	3443.49	2983.4
LL0000001634	atp6v0cb	533.27	525.45	614.83	523.09	875.83	1014.86	435.08	701.43	548.23	918.78	592.87	528.59
LL0000001635	atp6v0d1	798.83	745.5	873.75	788.06	981.94	1591.05	677.25	809.84	713.59	1398.86	917.91	760.35
LL0000001636	atp6v0e1	396.58	270.84	455.09	352.27	528.23	677.27	337.74	334.03	280.42	748.76	410.16	340.45
LL0000001637	atp6v1aa	2388.16	2161.28	2572.34	2846.13	3648.51	4175.19	1956.02	2862.67	2216.25	3319.96	2165.83	2000.66
LL0000001638	atp6v1ab	917.08	793.19	874.26	844.33	947.39	1158.72	640.76	1139.15	909.62	908.67	697.29	596.29
LL0000001639	atp6v1b2	407.8	386.84	412.56	260.91	493.19	570.99	351	397	335	463.88	316.47	337.72
LL0000001640	atp6v1ba	2753.06	2584.08	2763.7	1989.76	2715.99	3349.46	2106.85	2846.67	2276.01	2560.17	1532	1511.28
LL0000001641	atp6v1c1a	1076.47	1501.72	1013.78	872.85	1532.51	1821.78	709.25	1182.7	1340.72	1380.83	1053.46	887.86
LL0000001642	atp6v1c1b	555.1	498.49	628.83	446.95	556.96	795.47	437.44	569.98	481.98	725.46	531.53	420.76
LL0000001643	atp6v1c2	6	3	1	0	1.01	8	0	5	1	5	1	2
LL0000001644	atp6v1d	1444.57	1402.65	1626.75	1121.07	1449.84	1983.26	1105.81	1681.36	1549.8	2035.39	1227.26	1097.26
LL0000001645	atp6v1e1a	97.73	127.6	146.06	67.83	101.42	202.24	85.72	102.39	109.91	173.19	125.62	72.15
LL0000001646	atp6v1e1b	2029.32	2188.56	2025.74	1463.41	2296.57	2701.47	1186.39	2027.26	2023	2210.73	1635.31	1376.91
LL0000001647	atp6v1f	502.71	591.47	628.63	619.53	853.62	1101.09	327.23	496.69	418.61	668.02	505.97	473
LL0000001648	atp6v1g1	1747.86	1899.6	1953.7	1801.64	2874.51	3476.71	1214.08	2054.32	1903.82	2995.51	2226.06	1836.81
LL0000001649	atp6v1h	1860.77	1815.51	2074.08	1008.64	1433.38	1700.1	1224.18	1979.33	1662.45	1425.88	974.45	900.35
LL0000001650	atp7a	518.23	507.25	605.58	277.47	440.04	370.22	394.89	549.59	394.07	647.87	345.62	412.99
LL0000001651	atp7b	4	4	6.01	1	3	5	5.02	12	5	7	2	2
LL0000001654	atp8a1	26.07	42.96	43.15	10.99	8	4	22.04	29.06	30.56	8.54	6	4
LL0000001655	atp8a2	837.45	969.45	964.55	305.46	381	436.94	719.8	1055.48	785.69	387.91	274.99	209.15
LL0000001656	atp8b1	677.91	833.86	896.16	189.01	265.01	336.68	633.22	842.91	704.53	409.88	200.51	206
LL0000001657	atp8b2	1	2	1	1	1	1	1	4	4	1	0	0
LL0000001658	atp8b3	104	101.17	63.8	67.93	14	70.18	22	107.07	90.44	31.79	43.37	48.05
LL0000001659	atp8b4	22.03	14.01	20.01	2	9.44	12	17.8	17	12	4.09	4	2
LL0000001660	atp8b5a	183.99	226.99	238.05	81	130.93	121.53	181.01	151.87	173.65	123	55.32	58
LL0000001661	ATP9A	25	28	27	14	7	6	20	19.17	14	8	6.06	2
LL0000001662	atp9b	133	143.01	184.01	31.04	54	34	113	161.03	105.99	51	29.99	35.7
LL0000001663	atpaf1	433.54	315.2	400.96	333	476	650.72	224	370.59	356.57	589.98	460.03	363.95
LL0000001664	atpaf2	215	216.97	219.95	173.01	245.62	413.21	163	261.9	279	386.82	298.02	230.02
LL0000001665	atpv0e2	104.11	103.07	139.28	80.99	142	196	90.82	112	152	136.79	111	96
LL0000001666	atr	434.51	547.95	596.14	62.41	144.66	126.72	506.24	651.78	497.28	230.94	141.54	131.42
LL0000001667	atraid	77.37	53.93	59.66	33.81	33.16	54.89	45.36	56.57	57.66	60.59	50.88	29.99
LL0000001668	atrip	775.96	889.65	795.89	1074.33	1538.24	1793.01	583.75	976.85	907.41	1504.35	1037.5	994.79
LL0000001669	atrn	676	631.01	698.17	97.02	107.01	100	671.68	727.58	655.03	186.04	98	85
LL0000001670	atrnl1a	12	12	24.51	0	6	2	10	7	14	1	0	1
LL0000001671	atrnl1b	676.76	723.88	780.46	70.94	112.13	75.02	678.41	911.33	612.85	130	60.31	54.9
LL0000001672	atrx	5346.86	5606	6051.96	1383.16	1662.68	1465.29	4836.62	6721.39	4904.85	2185.87	1333.82	1221.17
LL0000001673	atrxl	1850.05	1900.3	2033.6	1623.26	2503.32	2776.22	1541.69	2075.02	1746.78	2833.93	1655.56	1575.04
LL0000001674	atxn10	163.72	157.76	196.99	80.81	93	166.17	109	184	184.69	122.02	108	95.84
LL0000001675	atxn1a	120.17	168.64	179	36	74	62.99	136.16	153.05	129.83	94.09	51.03	36.22
LL0000001676	atxn1b	140.98	159	182.93	729.86	1013.87	1436.59	89.01	114.94	101	1250.55	860.46	999.84
LL0000001677	atxn1l	134.71	177.73	152.65	224.25	317.22	282.16	138.35	151.28	143.43	346.4	260.53	268.28
LL0000001678	atxn2	278.15	265	256.47	235	256.05	431.68	291.01	367.98	371	385.47	196	203.02
LL0000001679	atxn2l	1574.09	1358.49	1317.74	1097.47	1655.18	2054.3	1445.61	1891.33	1598.12	1503.43	886.02	817.36
LL0000001680	atxn3	526.54	610.24	484.72	518.99	944.02	1316.45	445	753.25	675.75	1020.69	647.87	581.55
LL0000001681	atxn7	126	142.74	163.13	40	50	58	123	124.99	86	95.04	36	56
LL0000001682	atxn7l1	55	74	90.15	90.85	91.28	91.58	52	64.13	41.62	103.51	62.14	68.97
LL0000001683	atxn7l2a	350.62	303.19	315.06	242.92	416.02	553.8	282.87	398.57	374.54	477.36	287.38	256.97
LL0000001684	atxn7l2b	241.93	207	215.78	160	283.43	395.08	176.19	291.38	241.02	262.94	190.77	179
LL0000001685	atxn7l3	85.14	92.92	111.29	65.28	134.46	197.31	62.2	88.64	57.3	218.12	83.02	83.01
LL0000001686	auh	498.17	565.81	664.45	231.09	356.34	491.7	375.8	607.1	508.99	407.82	300.99	211.41
LL0000001687	aup1	784.64	832.86	873.36	603.03	828.25	1037.66	640.36	940.01	796.81	844.75	637.54	548.27
LL0000001688	aurka	2322.52	2220.09	2142.87	778.32	1088.07	1544.96	1743.9	3121.38	2645.33	1094.98	817.89	656.85
LL0000001689	aurkaip1	1267.34	1246.17	1070.7	784.35	1452.28	2022.23	869.29	1557.36	1659.88	1521.13	1431.21	1015.43
LL0000001690	aurkb	1837.28	1861.25	1932.81	1341.41	1988.42	2653.76	1212.21	2273.81	2004.61	1841.65	1172.77	1063.78
LL0000001691	auts2a	1124.28	1258.27	1217.95	507.99	798	1117.21	1066.7	1494.2	1120.65	909.95	488.69	500.98
LL0000001692	auts2b	666.98	724.36	759.56	253.95	450.91	637.45	617.36	829.33	652.96	685.95	371.09	387.37
LL0000001693	avd	2	5	1	7	11	9	1	2.33	5	17	4	1
LL0000001694	aven	536.96	489.57	540.77	174.43	211.76	299.3	356.35	573.37	451.02	265.98	239.79	200.77
LL0000001695	avil	2	3	3	5	13	26	3	2.01	0	14	5	11
LL0000001696	avl9	380.01	433.67	446.7	112.47	194	271	254.26	349.76	406.95	293.85	222	176.44
LL0000001697	avp	4	2.01	0	2	2	0	4.01	5	3	0	0	0
LL0000001698	avpr1aa	47	39.5	49	63.11	103.84	148	55.62	71	34.93	118.29	61	65
LL0000001699	avpr1ab	33.98	30.15	48	26	38.08	41	30	27	22.13	40.95	27.32	20.09
LL0000001700	avpr2aa	24	21	25	13	26	20	29.03	45.26	34	47.01	24.05	21
LL0000001701	avpr2ab	30.99	63.84	47.96	5.01	16.21	40	42.98	55	29.99	53.97	31.06	15.25
LL0000001702	avpr2l	0	1	4	2	3	3	0	3	3	3	3	6
LL0000001703	axdnd1	47.88	59	42.03	26	22.06	57	33.05	55	46.99	66	30	31.68
LL0000001704	axin1	1960.72	2358.57	2085.11	542.27	961.58	958.26	1656.02	2720.58	2013.46	956.74	535.03	496.86
LL0000001705	axin2	1937.3	1920.69	2224.42	749.96	1438.21	1975.01	1640.58	2552.85	2080.67	1866.98	1097.84	1039.87
LL0000001706	AXL	1246.15	1237.04	1372.06	485.14	713.07	711.97	1106.05	1272.49	1070.08	799.12	436.21	435.67
LL0000001707	azi2	97	138.84	94.06	45	65.01	70.03	74.82	92.06	109.98	114.63	58.61	58
LL0000001708	azin1a	493	497.03	530.97	541.69	922.01	1177.07	383.12	516.96	446.99	969.95	582	604.85
LL0000001709	azin1b	3040.01	3082.57	2992.92	3293.28	4814.46	5600	2345.47	3224.49	2502.73	4248.48	2757.56	2567.3
LL0000001710	b2m	57	69.92	56	48.99	96.21	99.36	22	61.64	64.94	73	70	56.84
LL0000001711	b2ml	270.53	238.39	233.54	270.34	503.24	611.06	217.12	243.3	275.2	725.16	450.27	418.52
LL0000001712	b3galnt2	273.98	274.21	254.47	360	351	471.9	194.3	344.03	299.44	284.99	260	240
LL0000001713	b3galt1a	66.8	104.11	91	48	110.09	147.51	79.99	83.51	88	137.99	63.74	88.15
LL0000001714	b3galt1b	9.7	13	21	0	1	1	7	13.04	10	2.06	0	0
LL0000001715	b3galt2	213.45	212.96	250.08	584.76	685.99	775.38	177.1	279.8	220.94	580.92	365.81	357.87
LL0000001716	b3galt4	49.32	64.36	38.26	27.56	40.06	77.89	32.68	67.53	32.08	72.75	34.6	43.62
LL0000001717	b3galt6	100.95	112.91	89.91	153.61	226.49	217.94	78.45	115	97	281.11	169.74	158.87
LL0000001718	B3GAT1	40.81	34.62	36.22	16.55	21.18	20.92	41.43	41.69	20.98	28.14	4.66	6.01
LL0000001719	b3gat1a	121.86	132.05	148.99	7.01	20	10	117	121.45	107.33	19	11.38	12.97
LL0000001720	b3gat1b	35.01	24.86	39.85	8.46	3.82	5.09	24.67	31.32	28.06	5.99	13.01	9.33
LL0000001721	b3gat2	164.54	117.18	133.5	44.87	51.88	78.07	85.17	117.8	83.62	54.81	46.96	41.69
LL0000001722	b3gat3	317.45	258	324.81	371.97	520	889.74	219	320.22	323.1	795.31	459.14	386.16
LL0000001723	b3glcta	108.08	96.88	92.4	12	34	18	90	108.07	101	23	28	12
LL0000001724	b3glctb	6	6	6	2	2	5	3	14	12	5	3	1.02
LL0000001725	B3GNT10	0	2	2	0	3	0	0	1	0	1	0	1
LL0000001726	b3gnt2a	2	3	3	10	26	23.95	0	1	4	21	11	11
LL0000001727	b3gnt2b	315.22	359.11	376.53	317.03	309.93	384.47	206.88	335.19	305.77	530.16	286.04	321.85
LL0000001728	b3gnt2l	367.84	366.59	369.3	348.01	516.08	558.47	260.55	352.84	241.73	624.04	442.84	410.99
LL0000001729	b3gnt3.1	236.77	191.21	277.03	150.67	231.96	377.73	152.83	277.16	253.06	323.38	240.19	202.95
LL0000001730	b3gnt3.2	1.13	2.18	2.17	4.52	2.38	20.32	7.05	9.31	16.17	13.42	5.04	3.48
LL0000001731	b3gnt3.3	202.88	189.05	198.71	186.96	275.29	425.24	127.93	182.51	192.84	372.91	264.46	180
LL0000001732	b3gnt3.4	63.67	69.76	48.34	27.86	62.49	105.53	41.09	75.6	59.33	64.01	73.27	55.55
LL0000001733	b3gnt5a	353.56	339.18	371.94	258.42	386.29	509.69	243.67	358	330.97	429.69	337.88	277.01
LL0000001734	b3gnt5b	151.97	154.02	160	95	123	196	62	130.02	130	182.81	158	80
LL0000001735	b3gnt7	254.59	293.61	258.75	285.99	332.39	448	155.77	252.87	214.82	437.31	298.26	320.97
LL0000001736	b3gnt7l	130	163.75	147.68	201.47	322.07	423.58	86	205.13	130	346.99	163.97	241.09
LL0000001737	b3gnt9	90.01	80.93	96.45	50	91	112.9	81	85	97.09	128.5	60.26	51
LL0000001738	b3gntl1	136	118	146.43	95.04	143	214	115.56	183.7	150.89	190.64	141.61	126.8
LL0000001739	b4galnt1a	43.95	36	61.03	20	21	27	23.97	51.98	37	37.87	36	13
LL0000001740	b4galnt1b	50.99	84	70.99	33	27	37.94	68.98	69	50.2	33.78	15.98	9
LL0000001741	b4galnt2.1	1	3	1	0	1	2	1	0	1	0	0	2
LL0000001742	b4galnt2.2	3	0	1	1	5	6	0	1	2	2.73	0	3.03
LL0000001743	b4galnt3a	18	8	22	2	3	5	13	15	13	7	11	11
LL0000001744	b4galnt3b	339.08	431.15	372.72	106	134.25	169.03	266.17	365.86	330.63	230.04	146.28	86.02
LL0000001745	b4galnt4a	108	172.02	151.88	2	6.15	17	118	116.15	106.32	12	6	6
LL0000001746	b4galnt4b	30	40	49	3	11	26.01	33	54.72	33	13	5	4
LL0000001747	b4galt1	170.79	152.03	167	153.56	176.96	181.72	137.24	195.68	157.34	273.9	134.42	143.91
LL0000001748	b4galt1l	1645.66	1653.6	1707.94	1789.47	1975.31	2106.6	1415.36	2019.44	1502.89	2425.5	1576.66	1398.21
LL0000001749	b4galt2	29	32.31	35	0	2	3	28.99	43	15	5.01	1	4
LL0000001750	b4galt3	48.91	51.91	76.95	48.05	78.42	125.48	59.85	68.49	50.68	119.99	49.58	55.83
LL0000001751	b4galt4	594.85	602.83	702.45	524.39	665.3	589.51	542.64	611.32	531.99	890.54	492.05	461.39
LL0000001752	b4galt5	1.05	4	0	0	1	2	1.01	3.02	4.72	4	0	3
LL0000001753	b4galt6	416	433.06	457.45	316.51	359.86	374.06	324.25	444.95	334.19	521.13	296.85	357.51
LL0000001754	b4galt7	294.39	191.12	234.29	365.02	581.93	907.55	245.87	297.84	278.08	833.82	505.91	455.73
LL0000001755	b4gat1	128	120.97	155.99	267.16	325.63	410.27	90	136	95.79	458.82	276.29	268.6
LL0000001756	b9d1	277	241.98	261.69	172.03	265.98	409	168	226.12	225.02	330.77	231	205.71
LL0000001757	b9d2	91	64.01	102	78	118	192	68	115.95	79.98	129.05	118.26	96.3
LL0000001758	baalc	0	1	1	1	0	1	0	0	1	3	1	1
LL0000001759	baalca	55.56	57.26	53	97.03	159	126.98	36.99	70	60.3	130.97	101	80
LL0000001760	baalcb	71	81	85	37	77	81	64	78.98	69	73.17	58	57.97
LL0000001761	babam1	589.18	547.45	566.38	352.45	474.17	636.34	435.5	701.85	586.93	500.8	375.48	278.98
LL0000001762	babam2	445.57	531.26	500.19	62.12	91.2	102	333.24	510.41	464.61	110.93	102.64	85
LL0000001763	bace1	325.15	283.64	300.37	177	290.03	268.94	236	335.94	275.81	305.99	170.15	158.34
LL0000001764	bace2	241.79	266.57	234	117.7	146.02	197	177.59	270.13	219.28	166.85	143.42	125.98
LL0000001765	bach1a	197.01	441.95	538.9	284.94	419.03	421.25	185.07	211.92	174	360.66	191.96	213.13
LL0000001766	bach1b	290.02	344.46	514	307.91	409.87	466.35	262.49	255.95	282.29	455	327.49	275.13
LL0000001767	bach2a	41	36	35.92	15	17	21	33.34	25	22	36.97	22.01	9.06
LL0000001768	bach2b	384.49	458.97	496.05	16	42	42.83	320.92	381.51	287.7	65.01	26	24
LL0000001769	bada	77.67	82.15	119.87	41.56	77.82	76.12	52.54	65.24	80.03	58.1	41.13	28.09
LL0000001770	badb	138.95	205.7	152.11	153.79	314.14	445.38	99.77	132.82	171	328.84	243.02	174.25
LL0000001771	bag1	350.6	296.63	361.27	414.31	593.17	638.53	214	371.45	303.45	591.77	454.59	326
LL0000001772	bag2	306.06	351.92	296.95	352.06	455.7	449.99	245.96	357.89	284.38	558.96	310.7	340.18
LL0000001773	bag3	577.08	519.29	566.06	487	663.4	827.89	399.56	661.04	592.46	912.67	538.07	419.88
LL0000001774	bag4	358.16	317.64	340.18	420	620.01	954.41	297.23	519.13	432.76	814.79	484.26	415.81
LL0000001775	bag5	324	318.98	312.83	217.14	291.05	310.28	307.2	357.99	286	341.58	179.92	186.69
LL0000001776	bag6	2484.44	2217.19	2540.43	1299.4	1751.15	1814.73	2156.6	2919.02	2327.94	1587.22	973.23	921.06
LL0000001777	bag6l	736.01	699.19	699.66	413.9	593.48	638.37	618.91	778.33	584.99	562.84	381.37	370.89
LL0000001778	bahcc1a	676.57	820.36	833.56	81	122.26	123.2	654.97	802.48	569.15	208.01	115.62	101.21
LL0000001779	bahcc1b	1544.14	1826.56	1868.25	223	305.21	296.65	1515.72	1791.35	1398.32	378.99	179.87	176.4
LL0000001780	bahd1	129.76	164	162.06	62.95	107.89	115.62	148.5	165.44	143.9	130.97	56.73	79.01
LL0000001781	baiap2a	250.95	286.56	322.01	9	31	18	236.02	283.99	243.71	35	13	14.6
LL0000001782	baiap2b	56	56.17	51	18	21.6	15	33	51.78	46	25	6	14
LL0000001783	baiap2l1a	144.11	189.2	171.01	74	91	116	131.72	178.93	174	111	51.62	51.23
LL0000001784	baiap2l1b	200	222.75	201.06	16	44	41.22	134.04	250.95	237.88	44	36	41
LL0000001785	baiap2l2a	18.99	27	27	12.84	17	26.49	12	21.5	11	21.19	19	14.1
LL0000001786	baiap2l2b	32	27	39.82	3	14	25.34	12	26	11	20.15	12	7.54
LL0000001787	baiap3	17	13	14	2	4	1	14.02	11	13	4.16	3	3
LL0000001788	bambia	1365.37	1533.32	1305.8	898.11	1430.19	1886.05	880.96	1678.3	1586.92	1467.91	1226.27	958.73
LL0000001789	bambib	277	447.92	258.98	205.08	343.73	436	201.55	361.04	349.22	390.15	274	289
LL0000001790	banf1	2870.23	3116.06	3387.72	1856.75	2559.15	3608.65	1818.2	2763.59	3068.95	3059.72	2843.51	1805.76
LL0000001791	banp	414.05	423.79	435.95	59	89	128.19	333.11	552.8	422	159.93	83	63
LL0000001792	bap1	779.81	779.01	704.75	567.54	932.87	947.07	668.38	953.25	863.39	854.8	593.02	549.91
LL0000001793	bard1	116.74	143.68	149	35.24	36	34	128.08	176.47	177	40.28	44.96	43.22
LL0000001794	barhl1a	88	68	66.99	66	98	124	54.94	81	70	96.87	74	57.01
LL0000001795	barhl1b	172.9	152.88	173.26	76	101	87.59	138.27	181	141	103.29	46.96	59.01
LL0000001796	barhl2	156	173.61	184.5	103.45	151	197.2	140.52	242.79	168.95	165.28	122.14	99.34
LL0000001797	barx1	196	199.2	204.94	71.98	163.99	164	139.89	189.9	187	111.94	111.79	109.07
LL0000001798	barx2	84	72.12	114.6	23.42	42	43	72.67	92	73.87	54.06	22	19.74
LL0000001799	basp1	439.83	427.93	397.72	196.63	285	300.66	279.6	467.42	420.61	246.24	170.78	173.89
LL0000001800	batf	0	0	3	2	9	12	0	10	1	21	8	7
LL0000001801	batf3	3	5	11	11	11	27	12	11	6	30.98	29	12
LL0000001802	baxa	585.91	595.81	601.45	1351.32	1895.18	3338.53	390.76	627.78	651.03	2722.3	1930.93	1715.79
LL0000001803	baxb	66	75.48	85	57.96	66	80	44	53	54.99	76.07	80.51	40
LL0000001804	baz1a	1748.61	1859.47	1878.07	1881.06	2342.96	2820.28	1661.01	2384.96	2009.63	2664.34	1756.45	1638.99
LL0000001805	baz1b	4264.28	4113.84	3670.87	2707.69	3172.69	2782.01	4010.34	5458.34	4087.69	3739.37	2282.78	2269.5
LL0000001806	baz2a	2813.48	3197.15	3304.25	1284.07	1803.92	1611.01	2845.84	3395.09	2589.14	1930.17	1042.5	1116.67
LL0000001807	baz2ba	3594.39	4500.28	4098.02	197.11	371.52	280	3215.85	4263.31	3277.97	507.61	179.57	142
LL0000001808	bbc3	43	44	58.16	1389.61	2372.01	3175.28	33.33	39	37.01	2592.03	1714.83	1709.45
LL0000001809	bbip1	40	58	80	43	65	94.97	22	52	66	62	56	36
LL0000001810	bbox1	62	91	119.05	85.99	102	96	65.34	100	84.96	94.01	70.06	57
LL0000001811	bbs1	95.25	81.29	95.93	74.98	91.84	164.87	107.03	95.21	103.35	176.03	175.99	110.64
LL0000001812	bbs10	44.03	24.67	62	53	72	91.09	22.92	59.89	56	79	55.85	39.57
LL0000001813	bbs12	46.25	51.17	92.05	83	126.21	162.76	47.78	60.12	49.14	102.17	80.05	57.18
LL0000001814	bbs2	365.18	305.62	355.13	527.16	757.05	969.12	273.37	459.13	362	763.93	527.17	463.88
LL0000001815	bbs4	106	74.48	80.34	73.07	90	130.05	68	113.16	89	106.35	75.13	50.15
LL0000001816	bbs5	88.97	84	75	49.01	105	147.99	53	85	80	129.02	81	77.8
LL0000001817	bbs7	273.71	260.92	304.26	166	208	328	196.53	302.26	268.96	336.68	196.96	194.64
LL0000001818	bbs9	132.08	186.02	112.04	15.02	29.23	16.47	124.84	214.82	137.64	33.34	11.01	11.04
LL0000001819	bbx	190.96	252.72	252.37	115.91	103.05	115.89	164.17	200.84	148	187.19	116.59	119
LL0000001820	bcam	1053.83	1240.45	1355.77	222.01	286.27	229.51	968.94	1279.49	885.9	537.97	272.74	235.16
LL0000001821	bcan	63	72.9	96.66	21.02	45	107	55	47.91	44	57.89	33.01	29.01
LL0000001822	bcap29	259.35	248.4	307.51	219	309.32	409.75	205.62	253.5	242.91	598.39	338.77	317.65
LL0000001823	bcap31	1769.95	1579.44	1681.84	1160.42	1230.07	1455.82	1173.67	1855.14	1729.78	2007.7	1253.32	1039.77
LL0000001824	bcar1	1085.84	1134	1227.81	309.33	442	587.35	1064.67	1341.39	1142.74	607.07	329.71	326.64
LL0000001825	bcar3	830.37	784.78	839.41	270.2	364.05	543.62	707.55	1111.46	974.04	488.87	319.14	273
LL0000001826	bcas2	1425.79	1490.96	1354.36	1064.86	1686.8	2079.37	892.01	1748.61	1468.68	1557.88	1239.45	949.19
LL0000001827	bcas3	246.9	207	284.92	49	69	32.98	191.48	211.05	161.05	66	20	28.05
LL0000001828	bcat1	71	58.97	56.02	18	30	42	30	53	37	33	19.03	24.97
LL0000001829	bcat2	2278.6	2187.01	2274.16	1251.05	1901.51	2330.17	1557.34	2584.1	2056.73	2248.49	1532.36	1476.65
LL0000001830	bccip	2252.7	2995.41	2241.92	2889.55	3778.5	3716.94	1247.94	3316.42	2354.82	3264.67	2419.37	1999.64
LL0000001831	bcdin3d	34	28	37.05	77	80	108.99	17	27.91	33	115.94	57	60.34
LL0000001832	bckdha	1486.97	1277.5	1518.5	896	1237.41	1823.39	1045.76	1384.77	1285.29	1595.32	1152.03	1028.51
LL0000001833	bckdhb	1783.91	1649.45	2014.02	946.46	1343.02	1452.42	1218.68	2297.17	1645.29	1187.7	785.05	769.38
LL0000001834	bckdhbl	2262.91	1834.11	2572.98	2808.28	3060.11	4233.36	1288.46	2228.24	1843.81	3135.54	2192.35	2096.6
LL0000001835	bckdk	842.92	689.26	727.47	426.15	618.72	766.13	598.48	795.61	763.19	634.81	390.37	477.38
LL0000001836	bcl10	53	66	64.29	115.88	140.89	192.37	58.83	77	76.21	146.02	115	96.93
LL0000001837	bcl11aa	300.37	310.87	368.68	66.22	108.06	116.29	304.25	355.65	303.01	181.62	82.99	101.27
LL0000001838	bcl11ab	652.62	661.73	748.81	119.76	260.45	208.1	733.99	692.08	486.31	240.24	105.7	108.26
LL0000001839	bcl11ba	162.05	186.77	170.32	50.36	59	55.18	137.08	176.51	171.99	59.94	24	28
LL0000001840	bcl2a	193	214.85	246.1	39.71	66	52	138.03	156.72	139	98.58	55	70.8
LL0000001841	bcl2b	37	30.02	26.63	3.84	8	3	26.99	37.01	22	8.39	3	6.39
LL0000001842	bcl2l1	965.58	1007.72	874.08	674.18	1011.41	1422.12	634.05	970.55	958.3	1241.17	826.58	719.63
LL0000001843	bcl2l10	1021.08	986.49	968.25	834.97	1445.82	2117.26	725.89	1315.01	1107.33	1626.11	1363.79	1042.65
LL0000001844	bcl2l11	92.03	93.06	145.9	82.11	70.5	109	62	86.61	77.79	124	77	67
LL0000001845	bcl2l13	335.19	291.59	343.29	429.77	432.94	586.68	360.95	369.58	370.11	679.73	424.04	406.3
LL0000001846	bcl2l16	334.34	310.71	467.4	373.17	517.48	691.41	275.46	402.45	373.67	514.38	449.1	247.91
LL0000001847	bcl3	41.99	26	21.26	65.6	92.99	207.74	9	14	21	145.04	126	88.67
LL0000001848	bcl6aa	210	221.98	268.14	281.1	467.99	544.72	147.6	226.04	190.47	418.82	269.53	254.72
LL0000001849	bcl6ab	350.99	380.1	367.83	682.61	929.88	1229.66	266.66	509	380.96	853.66	653.2	570.33
LL0000001850	bcl6b	50.18	59	79.84	38.06	82	107	115.38	94	65.34	146.7	64.54	66.56
LL0000001851	bcl7a	1045.9	808.07	1044.38	854.15	1121.87	1605.46	776.98	1045.02	955.54	1608.12	1125.61	959.29
LL0000001852	bcl7ba	308.02	270.5	275.22	192.76	274.62	456.98	216.31	389	292.06	467.56	295	314
LL0000001853	bcl7bb	286.22	245.41	290.46	119	234.69	361	167.88	257.94	241.07	306.96	237.57	183.98
LL0000001854	bcl9	2494.86	2799.55	2404.55	644.08	960.07	768.18	2498.84	3437.01	2648.61	1010.97	502.14	443.67
LL0000001855	bcl9l	649.8	856.91	758.32	220.65	260.95	315.5	604.18	1009.95	781.03	322.9	198.82	193.14
LL0000001856	bco1	434	414.98	454.07	206	273.54	348.07	270	461.49	405.99	353.08	227.04	178.43
LL0000001857	bco1l	2	4	3	0	1	3	2	1	2	0	5	6
LL0000001858	bco2a	15	6.11	13	1	2	7.1	14	7	12	4	3.97	5
LL0000001859	bco2b	3	1	3	14	43.85	56.68	1	2	5	55	22.01	39
LL0000001860	bco2l	26	45.34	55.48	32	42	51.11	22	35.06	27	36	51.54	25
LL0000001861	bcor	1837.6	2197.4	2100.38	908.85	1426.95	1614.84	1791.21	2232.37	1641.62	1607.95	909.53	913.58
LL0000001862	bcorl1	234.65	222.58	287.11	273.28	372.69	419.86	235.01	314.03	210	525.84	285.38	251.92
LL0000001863	bcr	589.95	641.19	644.65	88.97	143	135	507.68	625.67	512.76	270	116.18	93
LL0000001864	bcs1l	364.52	295.69	288.31	276	321.02	523.55	279	459.39	363.17	418.84	300	251.67
LL0000001865	bdh1	326.79	356.86	385.92	306.17	430.84	469.36	294.01	354.98	334.96	412	297	245
LL0000001866	bdh2	335.6	415.14	402.92	281.27	537.47	553.4	238.8	400.14	271.46	430.63	277.39	241.48
LL0000001867	bdkrb1	1	0	1	0.56	2	4	3	2	2	4.01	1	0
LL0000001868	bdkrb2	1	1	0	2	2	4	1	1	0.72	5	4	0
LL0000001869	bdnf	44.45	33	74	99.32	86.99	165.02	38.99	37.73	35	146	104.48	71
LL0000001870	bean1	8	12	8	2	4	2	10	10	7.02	6.98	4.98	3
LL0000001871	becn1	293	409.07	327.99	27	54	56	235.68	303.13	297.39	61.59	43	31
LL0000001872	bend3	201.09	199.95	226.69	420.77	627.25	781.9	208.69	225.07	235.93	839.05	570.67	459.12
LL0000001873	BEND4	17	4	15	12.01	19	9	6	10.93	4	14	6	11
LL0000001874	bend5	81.65	99.61	123.12	103.09	145.05	180.98	81.26	87.12	75	213.01	104.39	121.38
LL0000001875	best1	7	10	20	4	9	16	7	15	15	11.85	7	12
LL0000001876	best2	0	0	0	4	4	4	0	1	0	11.46	4	3
LL0000001877	best4	5	4	4	1	6	2.01	4	12.11	5	4	6	4
LL0000001878	bet1	492.26	491.89	451.5	190.92	320.46	499.13	368.46	576.97	563.2	450.57	394.77	285.61
LL0000001879	bet1l	64.01	81	117.87	68.97	97	169.53	71.99	94	98.85	100	90.12	81.12
LL0000001880	bfb	12.15	10	7.04	4	11.05	18.06	2.01	13.11	11.24	8.06	12.07	10.01
LL0000001881	BFSP1	224.18	246.41	250	110	200.99	190.09	235.01	237.09	172	187.26	87	74.12
LL0000001882	bfsp2	114	117	86	33	75.23	62	84	93	63	66	27	28.97
LL0000001883	bglap	0	0	0	0	0	0	0	0	0	6.01	0	0
LL0000001885	bgna	1	1	0	0	1	1	1	1	0	0	0	0
LL0000001886	bgnb	39	40	44	14	39	36	36	38	48	29	13	16.97
LL0000001887	bhlha15	38.4	52.47	49	31.8	50.97	70	31.87	57	63	69.99	47.05	49
LL0000001888	bhlha9	121.86	180.64	178.96	43	53	66	54.47	155	116.11	69	39	27
LL0000001889	bhlhe22	381.25	368.11	358.89	166	360	412.86	228.55	401.11	350	377.81	227.99	201.96
LL0000001890	bhlhe23	10	13.01	16	17.15	14	30	11.16	16	5	19.02	28.04	21
LL0000001891	bhlhe40	1835.21	2082.89	2310.98	1235.2	1999.1	2483.53	1512.52	2080.05	1723.62	1854.84	1152.19	1082.54
LL0000001892	bhlhe41	136.25	96	104.86	102.98	143.02	223.85	65.3	142.09	168	184.83	145.19	121.33
LL0000001893	bhmt	96854.7	79666.1	79419.9	106934	158970	161960	59307	121721	90497.2	100674	74050.2	67473.8
LL0000001894	bicc1a	39	47	79	16	21	14.96	45	51	52.55	40	18	15
LL0000001895	bicc1b	109.57	108	158.75	12	13.97	11	104.81	110.16	93.02	28.94	10	15.66
LL0000001896	bicc2	347	411.51	389.27	109.01	130.98	120.01	272	415.94	355.99	141.56	75.02	84
LL0000001897	bicd1a	150	216.93	202.91	53.01	88.01	72.01	217.16	236.52	203	95.89	43.14	55
LL0000001900	bicdl1	15	18	17	9	13	6	8	15	15	6	4.16	8
LL0000001901	bicdl2	127.86	164.93	197.36	69	137.85	161	117	198.19	135.01	143	115.88	85
LL0000001902	bicdl2l	160.87	140	146	143.02	248.09	353.61	113	154.02	151.88	275.59	171.96	169.99
LL0000001903	bicra	1078.95	1095.04	1224.11	797.84	1312.55	1690.95	1060.35	1260.46	1106.53	1605.24	796.78	979.37
LL0000001904	bicral	331.08	496.14	458.7	374.63	671	843.47	331.03	390.91	333.22	882.58	510.8	454.77
LL0000001905	bida	244	213	223	167.46	210.55	351.93	148.99	188	222.53	233.99	252.07	151.36
LL0000001906	bik	37	47	55.99	14	36.03	54.92	28	37.02	43	53	41	29.99
LL0000001907	bin1a	79	88.54	66.76	36.8	46.66	41	84	92	44	98.25	40.06	47.09
LL0000001908	bin1b	1448.83	1364.28	1401.96	461.57	642.62	475.2	940.77	1315.95	1374.74	638.86	293.99	275.72
LL0000001909	bin2a	277	288.09	268.96	80.15	123.57	154.87	176.01	244.07	272.99	139.94	95	86.65
LL0000001910	bin2b	234	227.79	220.94	196.24	250.94	344.07	145.87	275.89	235.08	276.94	207	162.21
LL0000001911	bin3	389.58	396.57	463.55	78	100	87	312.64	343.13	295.72	181.02	115.05	94
LL0000001912	birc2	1481.99	1490.56	1268.61	1051.95	1553.39	1950.54	1043.58	1653.16	1469.62	1456.04	1044.98	839.65
LL0000001913	birc5a	611	605.87	743.93	440.52	626.26	1234.72	457.98	663.88	602.75	1074.26	763.1	582.35
LL0000001914	birc5b	14	8	15.73	7	5.02	6	1	7	6	11.01	7	5
LL0000001915	birc6	1936.1	2077.62	2232.39	297.64	411.34	279.26	2037.19	2356.66	1625.64	518.03	222	259.96
LL0000001916	birc6-as2	105	134	122.95	63	148.98	259	114.97	121	85.02	195.75	84	101.09
LL0000001917	birc7	49.09	43.97	63.6	35	38.63	26.86	34.99	76.15	51.16	100.84	38.95	38.1
LL0000001918	bivm	74.68	91.29	120.48	105.26	174.94	188.15	75.74	132.02	81.06	206.69	121.85	143.34
LL0000001919	blcap	915.33	819.03	881.77	1045.93	1377.78	1926.77	634.26	1125.28	1084.18	1411.25	1028.91	829.55
LL0000001920	blf	317.01	299.66	291.3	93.44	131.99	204.05	214.11	312.99	322.15	211.27	132.55	102
LL0000001921	blk	5	2	1	0	0	5	2.77	5	0	3	3	1
LL0000001922	blm	568.93	540.1	585.94	486.05	635.65	869.65	440.08	612.61	523.16	802.43	574.31	544.97
LL0000001923	blmh	1709.7	1634.56	1823.57	591.95	826.99	864.89	1275.93	2075.1	1586.33	1038.8	702.73	633.83
LL0000001924	blnk	14	18	13.01	0	1	7.08	11	14	21	3	1.04	1
LL0000001925	bloc1s1	162	164	228.99	184	211.49	206.97	93	157	143	186.99	127.01	92
LL0000001926	bloc1s2	256.42	259.83	343.36	266.87	316.78	440.03	169	328.84	274	404.3	380.97	349.88
LL0000001927	bloc1s3	56.41	50.57	78.3	48.28	57.55	79.35	27.92	61.94	56.87	34.78	45.57	39.85
LL0000001928	bloc1s4	227.12	240.14	216.21	160	242	366	132.59	225.6	212.99	272.69	277.99	196.08
LL0000001929	bloc1s5	136.62	170	157	117	166.01	249.03	92.98	114	141	214.59	150.97	136.04
LL0000001930	bloc1s6	753.55	781.1	708.95	580.27	884.53	1297.11	476.12	785.16	778.35	1131.24	732.11	573.73
LL0000001931	blvra	423.6	360.33	410.36	178.96	293.56	320.96	253.3	384.6	400.95	405.94	234.32	208.95
LL0000001932	blvrb	1178.1	1193.1	1504.32	759.39	1027.13	1624.83	890.16	1211.77	991.62	1721.15	919.75	968.05
LL0000001933	blzf1	1103.37	854.28	886.61	847.03	1064.97	1254.55	720.97	1103.76	991.99	1121.32	655.26	677.75
LL0000001934	bmb	206.12	176.44	155.85	1248.28	1672.02	2970.52	154.93	246.03	204.09	1633.51	1264.88	1078.72
LL0000001936	bmf2	15	24	15	20	15.05	15	14	19	4	14.87	12	7
LL0000001937	bmi1a	645.79	604.27	731.5	534.64	782.17	1200.59	506.84	586.14	620.52	951.86	613.21	517.15
LL0000001938	bmi1b	262.93	259	302.85	221.78	341.01	574	199.11	274	252.95	412.98	313.93	238.92
LL0000001939	bmp10	4	7	8	13	18	20	5	12	4	14.01	6	8
LL0000001940	bmp10l	0	1	3	0	3	1	1	2	0	0	1	0
LL0000001941	bmp15	7	8	14	13.98	16	27	2	7.84	4	27	18	16
LL0000001942	bmp16	95.03	115.02	149.59	99	148	201.16	94.54	121.63	131.99	182.01	117.21	94.78
LL0000001943	bmp1a	976.94	933.95	1056.4	516.03	758.03	579.57	973.83	1250.55	906.99	661.81	344.22	356.95
LL0000001944	bmp1b	51	45	45.09	20	25	30.04	46.04	53.04	39	13	18.04	21
LL0000001945	bmp2a	149.09	153	201.01	102.96	129	148	106	168.1	156.12	160.12	103.41	73
LL0000001946	bmp2b	280.7	301.01	309.35	803.31	1270.25	1824.31	231	346.01	286.27	1262.2	848.37	991.21
LL0000001947	bmp2k	842.93	772.8	903.79	292.7	408.97	402.91	697.37	820.47	668.25	523.09	318.91	329.74
LL0000001948	bmp3	194.63	188.39	215.38	319.73	361.77	489.67	185.97	219.53	171.83	430.84	325.05	279.78
LL0000001949	bmp4	524.59	431.82	523.13	346.99	629.21	770.06	457.99	610.99	474.27	782.84	357.09	424.35
LL0000001950	bmp5	571.26	557.48	654.8	162.01	241.55	360.18	421.31	591.01	480.93	315.2	219.91	154.02
LL0000001951	bmp6	299	270	274.8	47	66	72	227.68	382.52	266	91.01	49.06	54
LL0000001952	bmp7a	141.98	136.94	104	107.12	102	141.79	79.32	148	100	160.83	98.52	90.08
LL0000001953	bmp7b	300.35	222.45	311	53.3	58.02	89	225.87	327.1	323.55	106.87	43.76	25
LL0000001954	bmp8a	25	16.95	22.43	23	41.98	60	8	17.56	16.77	63.07	37	45
LL0000001955	bmper	715.22	632.62	742.42	58	71.83	86.8	553.79	839.92	728.52	169.93	51.67	54.52
LL0000001956	bmpr1aa	1175.98	1361.86	1488.15	513.69	772.82	933.96	998.52	1343.41	1119.62	889.8	608.78	564.25
LL0000001957	bmpr1ab	665.83	719.64	784.12	301.02	330.01	451.56	583.13	746.29	622.84	460.6	364.41	286.78
LL0000001958	bmpr1ba	494.92	569.86	536.2	61.59	114.26	150	378.36	741.38	609.85	120.92	57.27	67.95
LL0000001959	bmpr1bb	301.79	235.54	321.06	59.41	116.41	126.06	271.53	320.38	251.86	140.9	63.99	70.87
LL0000001960	bmpr2a	292.96	356.29	375.59	172.18	238.27	194.2	295.02	347	292.1	258.95	127.01	175.15
LL0000001961	bmpr2b	243.01	290.37	263.62	30	39	21	208.59	267.56	207	41.96	18.69	22
LL0000001962	bms1	1286.22	1296.5	1137.62	1287.64	1225.5	1340.88	1056.84	1531.48	1322.19	1430.81	831.44	759.59
LL0000001963	bmt2	289.44	274.74	279.27	363.44	548.67	615.57	243.41	330.1	270.9	731.72	474.05	439.79
LL0000001965	bnc2	297.99	326.01	318.78	36.17	57.04	62.47	264.98	350.03	325.69	73	49.98	39
LL0000001966	bnip1a	71.99	92	86	57	83	128	91.22	119.86	125.41	131	125	100.05
LL0000001967	bnip1b	163.57	175.05	214.87	170.96	226.29	343.77	124	199.12	215.75	302.3	212.66	172.92
LL0000001968	bnip2	771.64	740.66	724.76	613.58	749.32	882.07	557.81	789.22	694.74	953.1	609.29	618.7
LL0000001969	bnip3	80	86.21	88.5	86	123	165.05	64	75.07	69.29	124	93.95	90.96
LL0000001970	bnip3la	503.32	697.71	655.92	504.56	593.02	658.43	475.08	638.19	527.4	766.14	451	434.59
LL0000001971	bnip3lb	313.07	489.96	605.39	237.87	309.93	421.87	295.36	360.05	293.99	403.97	216	203
LL0000001972	bnip4	497	609.05	633.6	483.95	692.91	1060.96	371.64	597.27	446.97	812.11	714.68	542.54
LL0000001973	bnipl	425.96	591.98	424.86	332.99	421	492.7	345.89	424.19	354.95	453.55	287.39	255.49
LL0000001974	boc	4030.86	4191.77	4096.26	583.11	1094.86	1453.05	3629.78	5459.56	3923.4	1212.3	686.45	594.75
LL0000001975	bod1	521.42	447.81	547.3	424	564.42	703.12	336.23	605.01	543	533.78	469.96	322.33
LL0000001976	bod1l1	2096.29	2190.69	2224.68	2093.2	3115.92	3378.33	1905.48	2793.74	2250.16	2955.24	1965.93	1749.15
LL0000001977	boka	168.01	161.17	188.82	75.03	121.8	209	124.07	142.99	159.22	200.6	135	114.78
LL0000001978	bokb	19	25	16	16	25	60	13	26	11	20	25	15
LL0000001979	bola1	168.31	205	225.43	195	289	357.97	143.75	255.11	218	272.59	207.38	153
LL0000001980	BOLA2	149	161.99	206.1	130	140	149.64	79	152.41	114.01	124.25	120.89	92
LL0000001981	bola3	191.01	219	236.68	65.94	155.32	240.9	120.6	189	176.98	192.37	123.98	118.74
LL0000001982	bop1	2013.96	2003.09	1964.91	623.93	800.99	690.3	1725.3	2719.95	2367.83	777.99	470.03	383.99
LL0000001983	bora	245.98	287.02	313.09	111	174.99	289	243.1	315.01	271	195.93	135.93	149.32
LL0000001984	borcs5	114	106.17	136.01	45	114	151.29	81	93.07	124	115.94	71.09	73.03
LL0000001985	borcs7	47.96	70.03	87	39	83	102.92	46.01	70	57	95.02	89.96	76
LL0000001986	borcs8	134	135.69	184.98	97.27	175.68	274.81	93	164.96	135.2	248.94	137.85	117
LL0000001987	bpgm	111	111.99	124.45	84.14	130.93	203.98	66.02	89.45	88.02	192.79	120.17	98
LL0000001989	bpifcl	14	11	11	26.01	20	68	20.1	14	21	43	24.05	18
LL0000001990	bpnt1	41	25	26.56	19.85	34	41	22	33	20	22	32	10
LL0000001991	bptf	2412.02	2406.55	2546.34	1448.56	2117.7	1999.23	2142.2	2583.05	2080.57	2281.89	1351.77	1394.72
LL0000001992	braf	400.99	441.01	465.05	190.67	347.99	498.06	376.95	390.12	338.14	499.28	274.5	300
LL0000001993	brap	367.34	308.1	324.41	308	407.08	540.77	249.16	441.75	357.55	505.83	301.41	284.78
LL0000001994	brat1	132.92	134.81	139	209	235.01	328.84	108.27	173.02	129	227.5	174.09	184.95
LL0000001995	brca2	560	517.48	586.12	332.32	425.72	562.26	469.7	599.24	504.97	763.9	535.91	433.25
LL0000001996	brcc3	395	362.72	446.19	188.95	243.92	302.01	270.15	336.21	290.98	315.72	211.1	139.02
LL0000001997	brd1a	481.03	524.96	516.86	203.29	343.01	378.7	402.15	420.12	368	478.32	270.02	239.58
LL0000001998	brd1b	412.57	453.25	455.14	286.14	387.14	332.87	415.68	411.92	349.15	477.54	222.43	316
LL0000001999	brd2a	2264.36	2065.01	1913.88	3335.77	5669.37	6918.33	2012.24	3274.91	2577	5697.49	3795.3	3545.64
LL0000002000	brd2b	165.89	185.02	219.13	86.04	146.21	141.02	142.02	254.05	142.99	136.88	98.01	84
LL0000002001	brd3a	2106.04	2123.54	2211.85	2484.46	3008.91	2956.72	1482.1	1990.36	1718.86	3272.37	1825.55	1837.22
LL0000002002	brd3b	2387.93	2488.83	2571.06	1432.21	1853.03	2085.7	2084.05	2767.85	2307.57	1927.53	1111.14	1052.21
LL0000002003	brd4	626.27	675.44	705.6	228.95	308	267.99	650.13	619.13	451.86	310.46	173.42	195.22
LL0000002004	brd7	2445.58	2157.22	2669.78	2496.74	3082.76	3412.26	1849.2	2692.95	2262.62	3023.76	2040.82	1730.39
LL0000002005	brd8	2665.73	3060.66	2619.31	936.41	1373.6	1601.1	1982.94	3331.53	2730.25	1365.5	743.17	850.56
LL0000002006	brd9	1162.11	1048.27	1176.48	481.76	808.09	974.98	892.08	1507.41	1033.15	868.62	502.8	430.03
LL0000002007	brdt	545.93	532.3	554.7	777.64	1368.06	1921.19	477.59	608.54	541.1	1708.16	1073.36	1046.06
LL0000002008	brf1a	173.7	161.98	169	137.01	144.96	260	114	180.06	158.44	271.69	176	149
LL0000002009	brf1b	245.25	245	250.01	33	46	41	167.01	343.34	236.88	43	42	27.74
LL0000002010	brf2	180.4	105.15	116	86.66	155	197	143.54	188.99	202.55	184.86	145.77	121.02
LL0000002011	bri3	750.95	741.09	821.52	588.28	695.1	1017.09	555.58	756.85	715.1	995.83	726.76	539.26
LL0000002012	bri3bp	518.82	569.1	579.72	633.57	970.48	902.4	384.48	569.66	422.51	1247.3	672.75	699.16
LL0000002013	bricd5	75.89	50.54	77.35	37.36	63.5	98.51	38.21	70.1	69.1	86.46	53.73	58.1
LL0000002014	brinp1	57.03	57	60.99	3	16.98	6	67.01	47.1	48	13	3	7.83
LL0000002015	brinp2	59	46	58.94	1	5	1	34.21	40.9	27	4	3.15	1
LL0000002016	brinp3a.1	41.99	53	47.01	4	11	12	36	62.98	49	14	9	8.29
LL0000002017	brinp3a.2	43	28.16	57.58	11	11.13	24	33	72	33.1	12.06	26.07	1
LL0000002018	brinp3b	15	9	21	2	2	5	18	14	17	3	4	7
LL0000002019	brip1	372.92	345.67	413.96	127.04	166.42	183.53	344.77	475.38	329.15	203.3	136.46	107.99
[truncated: 33,199 more rows]

## Sheet: DEGs - CPT treatment
Gene	symbol	baseMean	log2FoldChange	lfcSE	stat	pvalue	padj	Fold_change	wt_DMSO_1	wt_DMSO_2	wt_DMSO_3	wt_CPT_1	wt_CPT_2	wt_CPT_3	miR34a_del_DMSO_1	miR34a_del_DMSO_2	miR34a_del_DMSO_3	miR34a_del_CPT_1	miR34a_del_CPT_2	miR34a_del_CPT_3
LL0000012896	isg15	1262.28	8.46065	0.251857	29.6225	7.65801e-193	2.52266e-189	352.298	14.4176	13.2859	4.10537	2387.88	1933.55	2757.29	2.3432	2.47945	5.71607	2270.36	3068.14	2687.75
LL0000004975	cbln12	160.278	7.32016	0.443855	14.2393	5.22712e-46	8.25563e-44	159.805	2.7033	0.885725	1.64215	208.27	211.269	346.574	4.6864	0	2.85804	333.948	390.625	419.874
LL0000005384	cdkn2a/b	180.629	6.87531	0.35061	16.7574	5.00012e-63	2.09632e-60	117.401	0	1.77145	4.92645	310.959	292.077	360.346	3.5148	1.65296	6.66875	335.57	430.182	419.874
LL0000005378	cdkn1a	2787.08	6.38692	0.127956	42.0997	0	0	83.6864	73.8903	53.1435	52.5488	4823.48	5985.63	6309.49	51.5504	73.5569	89.5518	5070.83	5488.53	5372.73
LL0000008379	CU929294.2	27.6499	5.89743	0.634431	7.71941	1.16873e-14	3.06248e-13	59.6078	0.901101	0.885725	1.64215	36.158	42.8379	60.4401	2.3432	0	0	68.0866	49.4462	69.0583
LL0000027067	si:dkey-204l11.1	897.806	5.87634	0.138998	35.082	1.26942e-269	4.87859e-266	58.7428	46.8573	24.8003	23.8112	1654.59	1610.32	1732.11	29.29	23.968	32.3911	1822.94	1843.11	1929.49
LL0000001808	bbc3	1130.71	5.82915	0.121989	39.5866	0	0	56.8524	38.7473	38.9719	48.4434	2010.39	2310.33	2429.85	39.8344	32.2328	36.2018	2101.77	2120.01	2361.79
LL0000036138	XLOC_030902	273.402	5.70003	0.277523	16.9356	2.45702e-64	1.04919e-61	51.9852	12.6154	9.74297	12.3161	238.643	395.277	732.932	8.2012	7.43834	11.4321	557.662	620.55	674.009
LL0000010566	fosab	1302.08	5.59858	0.17075	26.9316	9.36464e-160	2.69924e-156	48.4551	58.5716	47.8291	28.7376	2439.94	2629.67	3318.09	67.9528	39.6711	76.2143	2250.1	2249.8	2418.42
LL0000039167	zgc:56231	36.0276	5.55497	0.561141	8.11732	4.76579e-16	1.37885e-14	47.0123	1.8022	0	3.2843	21.6948	44.7851	81.0969	0	1.65296	1.90536	102.13	82.8225	91.1569
LL0000011086	gadd45aa	1266.41	5.43549	0.123145	36.0183	4.32291e-284	1.99364e-280	43.2758	66.6815	71.7437	59.1174	2095.72	2495.31	2783.31	53.8936	42.1506	49.5393	2343.31	2593.46	2542.72
LL0000024060	rspo1	114.114	5.42638	0.280616	15.7738	4.71003e-56	1.26289e-53	43.0035	8.10991	5.31435	0.821075	211.163	219.058	273.893	7.0296	4.13241	6.66875	201.018	224.98	207.175
LL0000027306	si:dkey-23i12.7	44.7782	5.36828	0.450692	9.69238	3.24854e-22	1.37698e-20	41.3061	2.7033	3.5429	1.64215	53.5139	74.9664	123.175	0	0	4.76339	100.509	71.6971	100.825
LL0000021723	phlda3	2730.52	5.35191	0.0969586	44.8842	0	0	40.8399	132.462	138.173	110.845	5491.68	4777.4	5381.47	112.474	154.552	132.422	4898.18	5847.02	5589.58
LL0000000808	AL954129.1	12.3814	5.32331	0.796122	5.43046	5.62084e-08	8.62349e-07	40.0384	0.901101	0	0.821075	21.6948	16.551	36.7231	0	0.826482	0.952679	23.5061	14.8339	31.7668
LL0000027643	si:dkey-40c23.1	27.1218	5.28517	0.527067	8.13021	4.28551e-16	1.24458e-14	38.9936	0.901101	1.77145	2.46322	44.836	57.4418	68.8559	0	0.826482	1.90536	46.2016	51.9186	48.3408
LL0000006258	CR352342.1	42.9466	5.12348	0.623813	6.61011	3.84022e-11	7.80191e-10	34.8595	0	3.5429	3.2843	41.9433	23.3662	93.3379	0	2.47945	4.76339	91.5927	132.269	118.78
LL0000022554	prf1.9	48.1853	5.11294	0.388716	10.5808	3.65673e-26	1.94736e-24	34.6059	0.901101	2.65717	2.46322	65.0845	109.042	110.934	1.1716	5.78537	2.85804	100.509	93.9479	82.8699
LL0000026708	si:dkey-121h17.7	32.7258	5.01097	0.455534	8.805	1.30854e-18	4.39209e-17	32.2443	0	5.31435	2.46322	62.1918	50.6267	75.7414	0	2.47945	0.952679	53.4966	59.3355	80.1076
LL0000003017	BX537282.1	40.7991	4.91152	0.66424	5.88871	3.89218e-09	6.66788e-08	30.0964	4.50551	0	0	47.7286	48.6795	134.651	1.1716	1.65296	8.57411	87.5399	102.601	52.4843
LL0000012639	il11a	44.418	4.83363	0.382241	10.0293	1.13265e-23	5.33015e-22	28.5146	7.20881	0.885725	3.2843	75.2087	71.072	113.23	0	2.47945	3.81072	102.94	74.1694	78.7264
LL0000027648	si:dkey-40h20.1	86.0843	4.76436	0.52888	7.11762	1.09805e-12	2.49458e-11	27.1779	5.40661	0.885725	7.38967	72.3161	53.5474	243.291	12.8876	4.95889	5.71607	162.111	220.036	244.466
LL0000003547	BX897682.1	67.3969	4.74043	0.334578	11.1795	5.13504e-29	3.20024e-27	26.7308	7.20881	4.42862	5.74752	80.994	82.7551	132.356	4.6864	4.13241	2.85804	149.953	181.715	151.928
LL0000001039	ankrd34bb	84.1425	4.69518	0.288385	12.8134	1.38028e-37	1.35438e-35	25.9053	7.20881	1.77145	4.92645	96.9035	170.378	197.387	10.5444	7.43834	6.66875	176.701	155.756	174.027
LL0000003533	BX890562.2	15.9962	4.68777	0.642064	5.74362	9.2674e-09	1.52968e-07	25.7727	2.7033	0.885725	2.46322	8.67793	18.4982	46.669	0	0	0.952679	44.5805	33.3762	33.148
LL0000033156	XLOC_008029	57.0166	4.62646	0.321799	11.2693	1.85973e-29	1.19786e-27	24.7004	2.7033	6.20007	6.5686	111.367	116.831	95.6331	3.5148	0.826482	6.66875	89.9716	98.8925	145.022
LL0000010568	fosl1a	497.591	4.61675	0.146392	24.7059	9.23197e-135	1.93527e-131	24.5346	45.0551	53.1435	39.4116	993.623	931.725	1155.25	28.1184	28.1004	39.0598	954.023	807.21	896.376
LL0000014376	LOC100537178	578.571	4.58748	0.291748	12.2965	9.46002e-35	7.93231e-33	24.0419	60.3738	58.4578	13.1372	1274.21	1046.61	1001.47	36.3196	68.598	40.0125	1202.05	970.383	1171.23
LL0000027611	si:dkey-34d22.3	47.8038	4.57569	0.428693	8.3409	7.37252e-17	2.24872e-15	23.8462	3.6044	7.0858	0	27.4801	82.7551	84.9222	4.6864	3.30593	4.76339	84.2977	117.435	153.309
LL0000009345	ebf3b	138.397	4.54017	0.269581	13.1321	2.15481e-39	2.34376e-37	23.2663	11.7143	8.85725	13.9583	135.954	212.243	364.936	7.0296	17.3561	8.57411	272.346	258.357	349.435
LL0000007432	csgalnact1b	19.7332	4.5094	0.553904	6.33576	2.36175e-10	4.48226e-09	22.7754	1.8022	0.885725	3.2843	13.0169	36.9964	58.91	2.3432	1.65296	0	31.6116	29.6677	56.6278
LL0000023269	rbl2	2237.27	4.49221	0.0901636	38.7319	0	0	22.5055	181.121	196.631	189.668	4162.51	3733.72	4062.5	205.03	204.141	165.766	4406.99	4476.12	4863.08
LL0000025887	si:ch211-260e23.9	1464.74	4.48832	0.142955	24.4014	1.65214e-131	3.17472e-128	22.4449	126.154	137.287	183.921	2944.71	2531.33	3421.37	98.4145	96.6984	104.795	2461.65	2839.45	2631.12
LL0000038989	zgc:172323	39.4397	4.4248	0.368729	9.28813	1.57018e-20	5.94527e-19	21.4782	0	1.77145	3.2843	66.5308	72.0456	100.224	4.6864	2.47945	9.52679	76.1921	60.5717	75.9641
LL0000035514	XLOC_026228	8.14203	4.33707	0.731497	4.56198	5.06741e-06	6.38521e-05	20.2111	0.901101	0.885725	0.821075	14.4632	19.4718	13.0061	2.3432	0	0	17.0216	13.5977	15.1928
LL0000007149	CR925709.2	84.2044	4.30998	0.282172	11.7304	8.90617e-32	6.39774e-30	19.8351	8.10991	9.74297	13.9583	143.186	111.963	200.447	9.37281	0.826482	6.66875	136.984	196.549	172.646
LL0000008089	CU571324.1	14.0103	4.30842	0.613752	5.39048	7.02695e-08	1.07237e-06	19.8136	3.6044	0.885725	0.821075	11.5706	36.9964	45.1388	0	1.65296	0.952679	14.59	28.4316	23.4798
LL0000002284	BX005392.3	52.6242	4.28925	0.997196	3.29849	0.000972047	0.00893717	19.552	1.8022	0	3.2843	91.1183	63.2833	106.344	23.432	0	2.85804	89.161	233.634	16.574
LL0000025070	si:ch211-135n15.3	12.4452	4.23979	0.635218	5.10027	3.39162e-07	4.84556e-06	18.8931	2.7033	0.885725	0	31.8191	20.4454	19.1266	3.5148	0.826482	0	22.6955	8.65309	38.6726
LL0000027855	si:dkey-71p21.13	12.1018	4.21208	0.589993	5.44426	5.20209e-08	7.99699e-07	18.5337	1.8022	0	0.821075	26.0338	19.4718	22.1869	3.5148	0	1.90536	25.9377	17.3062	26.2421
LL0000007920	CU459056.2	60.6209	4.20767	0.339028	9.46138	3.03918e-21	1.19795e-19	18.4772	8.10991	1.77145	8.21075	78.1014	59.389	99.4585	4.6864	6.61185	7.62143	133.742	147.103	172.646
LL0000023233	rasl11b	829.486	4.20165	0.140731	22.7502	1.42961e-114	2.19769e-111	18.4003	97.3189	93.0011	79.6443	1212.02	1350.37	1882.06	104.272	61.1597	80.025	1504.39	1747.92	1741.65
LL0000015227	LOC101885919	42.4024	4.20078	0.400505	7.99186	1.32914e-15	3.70152e-14	18.3891	2.7033	3.5429	4.10537	60.7455	34.0756	82.627	9.37281	0	7.62143	97.2665	97.6563	109.112
LL0000009796	es1	15.0623	4.19626	0.694172	4.60442	4.13622e-06	5.2405e-05	18.3316	1.8022	0	0.821075	8.67793	21.419	22.952	2.3432	1.65296	2.85804	6.48444	24.7231	87.0134
LL0000028015	si:dkey-90a24.1	21.5492	4.16603	0.522758	6.05639	1.39209e-09	2.48454e-08	17.9514	2.7033	0	0	31.8191	21.419	65.0305	2.3432	6.61185	1.90536	24.3166	56.8632	45.5784
LL0000000954	ampd1	40.0766	4.15974	0.395127	7.99677	1.27728e-15	3.57438e-14	17.8734	3.6044	0.885725	3.2843	27.4801	79.8344	100.224	7.0296	8.26482	2.85804	101.319	72.9332	73.2017
LL0000007941	CU462915.1	101.876	4.13092	0.305813	10.238	1.33945e-24	6.68537e-23	17.5199	12.6154	14.1716	12.3161	82.4403	167.457	261.652	10.5444	1.65296	15.2429	243.166	194.077	207.175
LL0000007138	CR855379.2	15.7222	4.12123	0.544625	5.73097	9.98587e-09	1.6424e-07	17.4026	2.7033	0	1.64215	14.4632	22.3926	33.6629	4.6864	0	1.90536	25.1272	42.0293	40.0538
LL0000001859	bco2b	20.6011	4.10126	0.464663	6.67421	2.48576e-11	5.13152e-10	17.1633	2.7033	0.885725	2.46322	20.2485	42.8379	43.6087	1.1716	1.65296	4.76339	44.5805	28.4316	53.8654
LL0000039665	znf831	36.6362	4.09005	0.337864	9.14584	5.91658e-20	2.14851e-18	17.0305	4.50551	7.0858	3.2843	53.5139	73.0192	68.8559	2.3432	4.95889	1.90536	88.3504	65.5163	66.2959
LL0000016068	LOC103911065	166.677	4.06522	0.251799	12.1733	4.31329e-34	3.48983e-32	16.74	12.6154	14.1716	23.8112	138.847	315.443	431.497	25.7752	17.3561	20.0063	397.172	271.954	331.48
LL0000027985	si:dkey-85n7.7	125.503	4.06189	0.222501	13.7613	4.35921e-43	5.84413e-41	16.7014	15.3187	19.4859	19.7058	195.253	195.692	285.369	11.716	11.5707	6.66875	269.104	285.552	190.601
LL0000004025	CABZ01020840.1	573.662	4.02381	0.156347	19.3403	2.46051e-83	2.02631e-80	16.2662	82.9013	64.6579	62.4017	843.205	867.468	1221.81	45.6924	54.5478	87.6465	1092.63	1309.09	1151.89
LL0000026924	si:dkey-183j2.10	87.2181	4.01541	0.30848	9.77507	1.44065e-22	6.2561e-21	16.1718	15.3187	15.943	5.74752	79.5477	124.619	260.887	9.37281	9.91778	4.76339	175.89	147.103	197.507
LL0000011750	grk1a	63.1043	3.98723	0.333058	8.9691	2.98959e-19	1.03821e-17	15.859	5.40661	4.42862	13.9583	79.5477	146.038	190.501	14.0592	4.13241	3.81072	112.667	79.114	103.587
LL0000026672	si:dkey-117j14.6	195.101	3.95533	0.548333	5.38965	7.05939e-08	1.0766e-06	15.5121	20.7253	31.8861	28.7376	198.146	228.794	524.07	0	19.0091	40.9652	375.287	394.334	479.264
LL0000012494	ifit8	94.5897	3.94648	0.225728	13.0533	6.08843e-39	6.26755e-37	15.4173	11.7143	16.8288	13.1372	150.417	144.091	192.796	5.858	8.26482	12.3848	168.595	181.715	229.273
LL0000013865	LO018513.1	40.1568	3.94528	0.329769	8.93134	4.20885e-19	1.45287e-17	15.4045	5.40661	8.85725	3.2843	85.333	99.3061	65.7956	8.2012	4.13241	0	72.9499	69.2247	59.3901
LL0000040356	si:ch211-198e20.10	24.8369	3.93385	0.460034	6.37746	1.80047e-10	3.45975e-09	15.2829	2.7033	0	5.74752	18.8022	45.7587	70.386	4.6864	0	5.71607	54.3072	45.7378	44.1973
LL0000025754	si:ch211-237i5.4	23.2269	3.92777	0.420454	6.96334	3.32291e-12	7.32533e-11	15.2187	4.50551	3.5429	4.10537	23.1411	52.5738	51.2594	2.3432	0	2.85804	51.8755	38.3208	44.1973
LL0000025893	si:ch211-261n11.3	13.3327	3.91657	0.521254	5.5953	2.20241e-08	3.49521e-07	15.101	1.8022	2.65717	0.821075	20.2485	27.2605	25.2471	1.1716	2.47945	0.952679	32.4222	17.3062	27.6233
LL0000022707	prss56	236.062	3.90596	0.156657	18.5498	8.19154e-77	5.24691e-74	14.9903	26.1319	27.4575	20.5269	374.597	413.776	445.268	26.9468	39.6711	36.2018	437.699	449.961	534.511
LL0000034005	XLOC_014477	207.116	3.88475	0.180867	15.9496	2.86831e-57	8.47954e-55	14.7715	24.3297	34.5433	30.3798	400.631	348.545	339.689	41.006	16.5296	12.3848	414.193	424.002	399.157
LL0000021873	pimr176	27.966	3.85081	0.374992	7.60233	2.90841e-14	7.45997e-13	14.4281	6.30771	2.65717	5.74752	33.2654	50.6267	64.2655	4.6864	2.47945	0	55.1177	59.3355	51.1031
LL0000011089	gadd45bb	480.87	3.8433	0.180826	15.724	1.03549e-55	2.65304e-53	14.3532	72.0881	78.8295	74.7178	698.573	1003.77	1230.22	30.4616	52.8948	64.7822	731.12	862.837	870.134
LL0000008378	CU929294.1	19.616	3.82816	0.421141	6.71546	1.87477e-11	3.89814e-10	14.2033	5.40661	3.5429	1.64215	31.8191	31.1549	37.4882	1.1716	1.65296	1.90536	38.9066	42.0293	38.6726
LL0000011863	guca1e	28.986	3.82196	0.394609	7.15129	8.59649e-13	1.96458e-11	14.1425	2.7033	2.65717	4.92645	36.158	87.6231	44.3738	8.2012	2.47945	2.85804	63.2233	58.0993	34.5291
LL0000026377	si:ch73-261i21.5	4.49804	3.82168	0.886209	3.18399	0.0014526	0.0129878	14.1397	0.901101	0.885725	0.821075	11.5706	9.7359	10.7109	0	0.826482	0	9.72665	7.41694	1.38117
LL0000033157	XLOC_008030	46.4038	3.8103	0.301637	9.31681	1.19885e-20	4.58448e-19	14.0286	4.50551	7.97152	4.92645	112.813	85.6759	84.1572	10.5444	4.13241	5.71607	74.571	56.8632	104.969
LL0000000100	abhd8b	71.3183	3.80957	0.291073	9.65246	4.79911e-22	1.99392e-20	14.0215	10.8132	8.85725	5.74752	59.2992	156.748	159.134	15.2308	10.7443	6.66875	154.816	107.546	160.215
LL0000031594	ugt5c2	10.1576	3.79383	0.589899	4.73612	2.17852e-06	2.84937e-05	13.8694	1.8022	0	1.64215	20.2485	18.4982	19.1266	2.3432	0.826482	1.90536	29.18	11.1254	15.1928
LL0000021117	otol1a	14.7338	3.77834	0.497199	5.58799	2.29717e-08	3.64058e-07	13.7213	3.6044	2.65717	0.821075	18.8022	23.3662	26.0122	3.5148	1.65296	0	25.1272	28.4316	42.8161
LL0000001209	aqp10b	18.8885	3.76455	0.471677	5.86112	4.59757e-09	7.81248e-08	13.5908	3.6044	1.77145	2.46322	10.1243	36.0228	32.1327	2.3432	1.65296	3.81072	36.475	50.6824	45.5784
LL0000034742	XLOC_019599	15.4187	3.75648	0.504558	5.46316	4.67722e-08	7.20935e-07	13.5149	2.7033	6.20007	0	18.8022	31.1549	19.8917	0	1.65296	1.90536	31.6116	29.6677	41.435
LL0000026241	si:ch73-14h10.2	21.7112	3.71077	0.432611	6.26606	3.70299e-10	6.90836e-09	13.0934	5.40661	2.65717	0.821075	36.158	33.102	49.7292	7.0296	0.826482	2.85804	61.6021	27.1954	33.148
LL0000004934	casp8	606.215	3.70979	0.143486	18.8854	1.50359e-79	1.05065e-76	13.0846	94.6156	113.373	100.171	919.86	1019.35	1138.42	63.2664	58.6802	84.7884	1164.77	1241.1	1276.2
LL0000022739	psma6l	16.8741	3.69623	0.467682	5.7651	8.16101e-09	1.35385e-07	12.9621	1.8022	1.77145	1.64215	14.4632	36.9964	37.4882	2.3432	4.95889	1.90536	23.5061	38.3208	37.2915
LL0000039704	znfx1	101.372	3.68797	0.235093	11.4336	2.83994e-30	1.90367e-28	12.8881	10.8132	20.3717	19.7058	157.649	162.589	172.14	7.0296	14.8767	13.3375	217.229	145.866	274.852
LL0000015002	LOC101884869	35.4697	3.68745	0.362651	7.41056	1.25763e-13	3.08836e-12	12.8835	2.7033	8.85725	9.8529	54.9602	45.7587	80.3318	3.5148	4.95889	0	55.1177	64.2801	95.3004
LL0000025508	si:ch211-207l14.1	30.1509	3.68434	0.373078	7.19513	6.24011e-13	1.44469e-11	12.8557	5.40661	1.77145	7.38967	26.0338	58.4154	76.5065	3.5148	3.30593	4.76339	64.8444	64.2801	45.5784
LL0000012364	hsh2d	62.391	3.66884	0.296506	9.00099	2.2369e-19	7.88694e-18	12.7184	8.10991	11.5144	8.21075	62.1918	119.752	143.832	18.7456	4.95889	4.76339	144.279	129.796	92.5381
LL0000027871	si:dkey-76d14.2	56.6099	3.66062	0.277821	9.57678	1.00122e-21	4.08621e-20	12.6461	2.7033	6.20007	8.21075	94.0109	96.3854	137.712	7.0296	15.7032	9.52679	89.9716	124.852	87.0134
LL0000005756	cldn10l2	30.4394	3.62671	0.366063	7.17556	7.20121e-13	1.66386e-11	12.3523	4.50551	6.20007	2.46322	28.9264	76.9136	74.2113	5.858	4.95889	3.81072	45.3911	45.7378	66.2959
LL0000027425	si:dkey-264b2.3	206.917	3.62219	0.679937	3.85652	0.000115014	0.00121045	12.3137	55.8683	38.9719	38.5905	212.609	304.734	380.237	10.5444	42.1506	0	363.128	715.734	320.43
LL0000006514	CR388207.1	147.624	3.6217	0.436014	6.01287	1.82271e-09	3.22563e-08	12.3095	13.5165	14.1716	18.0636	72.3161	136.303	260.122	32.8048	26.4474	28.5804	365.56	414.112	389.489
LL0000009466	ehd2a	6.08523	3.62138	0.733103	3.57573	0.000349254	0.00345345	12.3067	0.901101	0	0	4.33896	15.5774	12.241	1.1716	1.65296	1.90536	8.9161	11.1254	15.1928
LL0000025806	si:ch211-245j22.3	10.0157	3.61057	0.566555	4.6078	4.06949e-06	5.15879e-05	12.2149	0.901101	2.65717	0.821075	13.0169	19.4718	14.5362	0	0.826482	3.81072	23.5061	18.5423	22.0986
LL0000018108	LOC553316	78.8338	3.57213	0.227033	11.3293	9.39692e-30	6.10377e-28	11.8937	11.7143	11.5144	15.6004	99.7962	126.567	171.375	10.5444	14.0502	9.52679	150.763	176.77	147.785
LL0000026644	si:dkey-110g7.8	103.574	3.56274	0.187448	13.6718	1.49727e-42	1.9506e-40	11.8166	11.7143	16.8288	13.1372	186.575	158.695	207.333	17.574	18.1826	20.0063	191.291	215.091	186.457
LL0000038315	zbtb32	6.66377	3.54227	0.692849	3.6693	0.000243213	0.00245653	11.6501	0	1.77145	2.46322	14.4632	13.6303	19.1266	1.1716	0	0.952679	10.5372	6.18078	9.66816
LL0000022522	prdm1b	155.113	3.52745	0.226427	11.1623	6.2344e-29	3.86449e-27	11.531	25.2308	23.9146	14.7793	410.755	371.911	299.906	28.1184	33.8858	22.8643	202.639	218.8	208.556
LL0000011644	gpr61l	54.6334	3.52371	0.260637	9.68282	3.56721e-22	1.50103e-20	11.5012	7.20881	7.97152	4.92645	85.333	109.042	128.531	7.0296	15.7032	9.52679	102.13	93.9479	84.2511
LL0000038755	zgc:153911	66.7929	3.49401	0.263597	9.46145	3.03716e-21	1.19795e-19	11.2668	15.3187	4.42862	8.21075	105.581	89.5702	123.175	9.37281	8.26482	20.0063	118.341	133.505	165.74
LL0000022192	pmaip1	375.748	3.48602	0.213764	11.6297	2.91043e-31	2.05234e-29	11.2046	63.9782	75.2866	59.1174	371.705	522.818	908.897	45.6924	39.6711	85.7411	729.499	892.505	714.062
LL0000040070	MPP4 (1 of many)	23.7579	3.44029	0.385022	6.33805	2.32697e-10	4.42162e-09	10.855	1.8022	5.31435	6.5686	34.7117	51.6003	63.5004	0	5.78537	3.81072	35.6644	32.1401	44.1973
LL0000005413	cel.2	16.6118	3.42901	0.487257	4.98508	6.19372e-07	8.61405e-06	10.7705	1.8022	4.42862	1.64215	14.4632	35.0492	53.5546	1.1716	5.78537	1.90536	27.5589	16.07	35.9103
LL0000033392	XLOC_009919	7.16833	3.4254	0.632339	3.83561	0.000125255	0.00131058	10.7436	2.7033	0	0.821075	14.4632	11.6831	11.476	0	0.826482	2.85804	13.7794	13.5977	13.8117
LL0000014660	LOC101883073	21.8145	3.4233	0.429158	5.64664	1.63616e-08	2.63834e-07	10.7279	2.7033	5.31435	4.10537	33.2654	59.389	43.6087	10.5444	0.826482	0	44.5805	28.4316	29.0045
LL0000032995	XLOC_006868	14.0647	3.40316	0.501961	4.78755	1.68833e-06	2.23357e-05	10.5792	4.50551	0	4.92645	20.2485	33.102	13.7712	3.5148	1.65296	0	34.8538	25.9593	26.2421
LL0000016591	LOC108182924	11.1977	3.3948	0.541574	4.42192	9.7827e-06	0.000118601	10.5181	2.7033	1.77145	4.92645	20.2485	21.419	25.2471	0	1.65296	0	9.72665	25.9593	20.7175
LL0000016638	LOC108183452	21.6262	3.38953	0.416261	5.74046	9.44221e-09	1.5552e-07	10.4797	0.901101	5.31435	2.46322	24.5875	32.1285	45.1388	3.5148	9.0913	0.952679	36.475	39.557	59.3901
LL0000028869	slc7a8b	19.4029	3.36776	0.407112	5.81599	6.02743e-09	1.01598e-07	10.3228	2.7033	2.65717	4.10537	20.2485	34.0756	46.669	2.3432	4.95889	3.81072	51.0649	28.4316	31.7668
LL0000014576	LOC101882639	36.2538	3.365	0.348961	6.77726	1.22472e-11	2.59091e-10	10.3031	5.40661	7.97152	5.74752	72.3161	47.7059	95.6331	15.2308	0	5.71607	56.7388	61.8078	60.7713
LL0000007529	CT027756.3	13.8524	3.35543	0.482913	4.87754	1.07417e-06	1.45359e-05	10.2349	3.6044	2.65717	0	20.2485	18.4982	25.2471	2.3432	2.47945	3.81072	17.8322	43.2655	26.2421
LL0000031911	vrk2	596.744	3.34808	0.170282	13.7894	2.95346e-43	4.00611e-41	10.1829	108.132	149.687	99.3501	770.889	967.748	1443.68	63.2664	119.84	98.1259	1069.93	1204.02	1066.26
LL0000024171	sall1b	54.7197	3.33674	0.247588	9.43802	3.79885e-21	1.4923e-19	10.1032	6.30771	6.20007	17.2426	112.813	85.6759	100.224	5.858	9.0913	13.3375	91.5927	96.4202	111.874
LL0000023677	RIC3	16.1037	3.3342	0.486218	4.80073	1.58086e-06	2.09984e-05	10.0855	0.901101	6.20007	0.821075	17.3559	19.4718	29.8375	3.5148	4.95889	0.952679	24.3166	29.6677	55.2466
LL0000016054	LOC103911019	46.5505	3.33102	0.518499	4.4957	6.9341e-06	8.55046e-05	10.0632	16.2198	3.5429	11.495	46.2823	87.6231	87.9825	4.6864	14.0502	0	69.7077	92.7117	124.305
LL0000011852	gtpbp1l	1203.43	3.31625	0.145334	15.9374	3.48601e-57	1.01752e-54	9.96073	209.055	174.488	147.793	2627.97	1932.58	2444.38	244.865	277.698	264.845	1860.22	2279.47	1977.83
LL0000038655	zgc:123244	5.78618	3.30893	0.727954	3.17181	0.00151494	0.0135085	9.9103	0.901101	0.885725	1.64215	2.89264	10.7095	14.5362	1.1716	0	1.90536	8.10555	19.7785	6.90583
LL0000002917	BX511112.1	21.6398	3.30264	0.529243	4.35082	1.35628e-05	0.00016196	9.86721	0	8.85725	6.5686	24.5875	58.4154	75.7414	7.0296	0	1.90536	28.3694	24.7231	23.4798
LL0000023788	rnf169	693.338	3.27397	0.0973075	23.3689	8.85202e-121	1.57014e-117	9.67306	118.945	132.859	110.024	1316.15	1411.71	1118.53	141.764	143.808	133.375	1252.31	1200.31	1240.29
LL0000008238	CU855821.1	5.67267	3.27378	0.772767	2.94239	0.00325687	0.0274189	9.67179	1.8022	0	0	2.89264	5.84154	13.7712	2.3432	1.65296	0.952679	21.0744	13.5977	4.1435
LL0000021888	pimr191	151.334	3.2701	0.211439	10.7364	6.86467e-27	3.81427e-25	9.64711	34.2418	31.8861	21.3479	147.525	272.605	291.49	25.7752	20.662	37.1545	269.104	295.441	368.771
LL0000011758	grk7b	87.4332	3.26292	0.190709	11.8658	1.7819e-32	1.34277e-30	9.59921	18.022	10.6287	18.0636	130.169	169.405	156.838	14.0592	20.662	17.1482	171.838	148.339	174.027
LL0000001934	bmb	928.264	3.26222	0.140197	16.136	1.42381e-58	4.4367e-56	9.59459	186.528	156.773	128.088	1806.46	1628.82	2273.01	181.598	204.141	195.299	1324.45	1563.74	1490.28
LL0000008370	CU929206.1	13.4507	3.24067	0.539154	4.15591	3.23999e-05	0.00036623	9.45235	4.50551	0	1.64215	7.23161	12.6567	27.5423	2.3432	3.30593	3.81072	38.0961	39.557	20.7175
LL0000025194	si:ch211-156l18.7	7.15951	3.23914	0.644238	3.47564	0.00050963	0.00490466	9.44232	1.8022	1.77145	2.46322	11.5706	9.7359	12.241	2.3432	0	0	16.2111	22.2508	5.52466
LL0000023770	RNF14 (1 of many)	630.455	3.2383	0.136349	16.416	1.47053e-60	5.29829e-58	9.43685	118.945	142.602	146.972	1291.57	823.657	1221.81	96.0713	100.004	118.132	1086.95	1304.14	1114.6
LL0000004325	CABZ01067558.1	26.4492	3.23692	0.370577	6.03633	1.57658e-09	2.80388e-08	9.42782	2.7033	9.74297	6.5686	23.1411	51.6003	68.8559	1.1716	4.13241	5.71607	45.3911	44.5016	53.8654
LL0000008558	cyp27a1.2	15.0579	3.23605	0.533272	4.19308	2.75188e-05	0.000315072	9.42213	0	1.77145	1.64215	7.23161	16.551	24.4821	3.5148	4.95889	5.71607	51.0649	33.3762	30.3856
LL0000009864	exo5	421.236	3.2346	0.119435	18.7098	4.12122e-78	2.71517e-75	9.41263	67.5826	88.5725	97.7079	773.782	685.407	877.53	69.1244	77.6893	82.8831	653.307	802.265	778.977
LL0000008613	cyp4f3	19.0944	3.23185	0.39849	5.60075	2.1342e-08	3.39866e-07	9.39469	2.7033	3.5429	3.2843	20.2485	31.1549	36.7231	4.6864	0.826482	7.62143	42.1488	33.3762	42.8161
LL0000023986	rps27l	4007.35	3.22109	0.109325	20.3164	9.20591e-92	1.01085e-88	9.32492	772.244	820.181	780.842	8190.52	7950.33	8155.59	601.031	911.609	767.859	6328	6172.13	6637.88
LL0000008694	dbpb	89.9371	3.22037	0.232206	9.56206	1.15434e-21	4.66981e-20	9.32023	12.6154	28.3432	15.6004	109.92	228.794	177.495	15.2308	15.7032	17.1482	147.521	128.56	182.314
LL0000013984	LOC100008030	124.934	3.21333	0.22794	9.71016	2.72906e-22	1.16536e-20	9.2749	29.7363	30.1146	25.4533	108.474	193.744	257.062	22.2604	15.7032	22.8643	251.272	273.191	269.327
LL0000035571	XLOC_026741	11.5342	3.20868	0.529201	4.17361	2.99816e-05	0.000340564	9.24502	2.7033	0.885725	5.74752	15.9095	25.3133	11.476	2.3432	1.65296	0	29.9905	27.1954	15.1928
LL0000004073	CABZ01033540.1	13.6739	3.20292	0.467972	4.70737	2.50929e-06	3.26533e-05	9.20821	2.7033	0.885725	4.92645	11.5706	24.3397	32.8978	0	2.47945	4.76339	25.9377	25.9593	27.6233
LL0000001676	atxn1b	609.732	3.20276	0.129895	16.958	1.67924e-64	7.30597e-62	9.2072	127.055	140.83	150.257	1055.81	987.22	1099.4	105.444	95.0454	96.2206	1014	1064.33	1381.17
LL0000030538	tmem186	117.397	3.1857	0.231891	9.42556	4.27807e-21	1.672e-19	9.09896	39.6484	26.5717	14.7793	231.411	249.239	263.947	11.716	23.1415	22.8643	152.384	222.508	150.547
LL0000021722	phlda2	1390.36	3.18198	0.109893	19.8554	9.89636e-88	9.50834e-85	9.0755	277.539	324.175	279.987	2282.3	2142.87	2562.97	216.746	267.78	286.756	2307.65	3064.43	2671.17
LL0000021937	pimr61	32.9104	3.17339	0.301974	7.19727	6.14311e-13	1.42366e-11	9.02164	4.50551	7.0858	4.92645	60.7455	45.7587	81.0969	8.2012	7.43834	7.62143	46.2016	60.5717	60.7713
LL0000010978	ftr92	10.4931	3.16166	0.608959	3.54976	0.000385585	0.00378946	8.94857	0.901101	0.885725	6.5686	37.6044	9.7359	19.1266	0	0	3.81072	12.9689	13.5977	20.7175
LL0000025044	si:ch211-132b12.8	15.481	3.15589	0.501077	4.3025	1.68879e-05	0.000198988	8.91285	7.20881	2.65717	2.46322	10.1243	36.9964	45.9039	1.1716	2.47945	2.85804	35.6644	27.1954	11.0493
LL0000001726	b3gnt2a	9.62584	3.14972	0.522992	4.11044	3.94914e-05	0.000439494	8.87486	1.8022	2.65717	2.46322	14.4632	25.3133	18.3616	0	0.826482	3.81072	17.0216	13.5977	15.1928
LL0000016947	LOC108192008	5.95494	3.14855	0.650385	3.30351	0.000954816	0.00879278	8.86766	1.8022	0	0.821075	8.67793	14.6038	10.7109	1.1716	2.47945	0.952679	10.5372	8.65309	11.0493
LL0000026702	si:dkey-11o18.5	77.7463	3.14785	0.276946	7.75548	8.80069e-15	2.33796e-13	8.86334	11.7143	15.0573	13.9583	54.9602	120.725	146.892	23.432	10.7443	20.9589	162.921	158.228	193.363
LL0000020768	nupr1a	3461.77	3.14427	0.175883	12.1915	3.45171e-34	2.82244e-32	8.84136	668.617	1089.44	913.856	5892.31	6145.3	7151.83	435.835	625.647	484.914	5512.58	6206.74	6414.13
LL0000004810	calhm2	113.524	3.12494	0.180892	11.747	7.31529e-32	5.27135e-30	8.7237	16.2198	31.0004	25.4533	193.807	157.722	225.694	22.2604	26.4474	18.1009	204.26	241.05	200.269
LL0000025623	si:ch211-219a15.3	22.6988	3.11698	0.437815	4.83534	1.32919e-06	1.78301e-05	8.67571	4.50551	0.885725	4.10537	10.1243	39.9172	48.9642	3.5148	4.95889	10.4795	62.4127	38.3208	44.1973
LL0000002471	BX276107.1	16.6984	3.11514	0.484839	4.36257	1.28544e-05	0.000153979	8.66466	7.20881	0	1.64215	15.9095	27.2605	22.1869	9.37281	2.47945	0.952679	39.7172	43.2655	30.3856
LL0000020668	nt5c1ab	50.3289	3.11122	0.272486	7.74799	9.33584e-15	2.47159e-13	8.64114	8.10991	17.7145	8.21075	49.1749	92.491	104.814	11.716	10.7443	6.66875	114.288	90.2394	89.7757
LL0000003018	BX537288.1	9.82235	3.07928	0.551798	3.76819	0.000164433	0.00169954	8.45194	0	2.65717	2.46322	23.1411	15.5774	26.7773	0	4.95889	1.90536	13.7794	8.65309	17.9551
LL0000018380	lrrc53	15.6954	3.07722	0.409532	5.07218	3.93287e-07	5.58424e-06	8.43987	6.30771	1.77145	3.2843	24.5875	24.3397	23.717	1.1716	4.13241	2.85804	31.6116	38.3208	26.2421
LL0000038725	zgc:153345	71.7001	3.06442	0.243921	8.46346	2.5955e-17	8.10972e-16	8.36529	16.2198	12.4001	17.2426	67.9771	110.016	176.73	17.574	14.8767	14.2902	150.763	118.671	143.641
LL0000016415	LOC108180196	17.0005	3.05951	0.456571	4.51082	6.45768e-06	8.01872e-05	8.3369	3.6044	6.20007	0.821075	8.67793	27.2605	37.4882	2.3432	4.13241	4.76339	29.18	28.4316	51.1031
LL0000020252	nfe2l2b	280.487	3.05227	0.149762	13.7035	9.67304e-43	1.27458e-40	8.29516	49.5606	67.3151	59.1174	390.507	385.542	559.263	77.3256	54.5478	56.2081	551.177	571.104	544.179
LL0000020479	nos2a	6.27821	3.03768	0.667897	3.05088	0.00228168	0.0197423	8.21168	3.6044	0	1.64215	5.78529	7.78872	7.65065	1.1716	0.826482	0.952679	19.4533	9.88925	16.574
LL0000026082	si:ch211-59d15.4	12.4734	3.0278	0.504851	4.01664	5.90347e-05	0.000643631	8.15566	3.6044	0	0.821075	17.3559	27.2605	22.952	2.3432	7.43834	1.90536	15.4005	16.07	34.5291
LL0000012530	igf2a	1437.54	3.01134	0.108859	18.4765	3.19116e-76	1.93645e-73	8.06311	284.748	361.376	343.209	2027.74	2503.1	2770.3	253.066	293.401	365.829	2651.32	2671.33	2725.04
LL0000022175	plvapa	7.43803	3.00386	0.620908	3.2273	0.00124964	0.0112736	8.02142	0	0	0.821075	7.23161	14.6038	16.8314	1.1716	3.30593	4.76339	18.6428	13.5977	8.28699
LL0000018244	LOC797711	25.0977	2.99535	0.356741	5.59328	2.22818e-08	3.53368e-07	7.97427	7.20881	0	3.2843	30.3728	46.7323	46.669	12.8876	4.95889	6.66875	51.8755	40.7932	49.7219
LL0000002047	btbd17a	72.7099	2.97358	0.241219	8.18169	2.79884e-16	8.19017e-15	7.85483	30.6374	9.74297	15.6004	128.723	125.593	110.169	23.432	14.0502	5.71607	139.415	128.56	140.879
LL0000029136	socs3a	156.088	2.97157	0.202176	9.75177	1.81281e-22	7.84674e-21	7.84389	56.7694	30.1146	36.9484	183.683	219.058	344.279	31.6332	31.4063	24.7696	289.368	288.024	337.004
LL0000038319	zbtb38	23.0399	2.96456	0.344936	5.69544	1.23056e-08	2.00534e-07	7.80587	5.40661	4.42862	2.46322	40.497	30.1813	34.4279	9.37281	6.61185	3.81072	52.686	50.6824	35.9103
LL0000025079	si:ch211-137j23.8	5.2679	2.9635	0.691031	2.8414	0.00449153	0.0367923	7.80012	1.8022	0	1.64215	4.33896	5.84154	8.41572	0	1.65296	1.90536	12.9689	13.5977	11.0493
LL0000016208	LOC103911788	11.5664	2.95976	0.542422	3.61298	0.000302703	0.00301513	7.77994	2.7033	0.885725	3.2843	8.67793	13.6303	13.0061	4.6864	0	4.76339	37.2855	22.2508	27.6233
LL0000038529	zgc:111868	43.8407	2.95636	0.252081	7.76085	8.43646e-15	2.25158e-13	7.76165	15.3187	13.2859	8.21075	65.0845	70.0985	94.103	10.5444	8.26482	4.76339	80.2449	81.5863	74.5829
LL0000011090	gadd45ga	843.454	2.95538	0.268801	7.27446	3.47798e-13	8.24243e-12	7.75638	150.484	243.574	188.026	607.455	1088.47	2136.06	187.456	195.05	191.488	1569.23	1724.44	1839.71
LL0000027279	si:dkey-239i20.2	208.151	2.95084	0.219149	8.90189	5.49043e-19	1.88679e-17	7.73199	50.4617	68.2008	45.1591	173.559	301.813	471.28	32.8048	40.4976	48.5866	434.457	380.736	450.26
LL0000036256	XLOC_031544	10.4615	2.94431	0.537573	3.61683	0.000298232	0.00297573	7.69709	2.7033	0	6.5686	13.0169	12.6567	19.1266	1.1716	0	3.81072	24.3166	17.3062	24.861
LL0000001170	aplnrb	1849.22	2.93951	0.0997554	19.4427	3.3597e-84	2.97967e-81	7.67153	436.133	403.891	393.295	3342.45	3187.53	4123.7	432.321	491.757	402.03	2921.24	2944.52	3111.76
LL0000005359	cdk21	14.1333	2.92675	0.492795	3.90985	9.23536e-05	0.000986831	7.60398	1.8022	4.42862	8.21075	8.67793	23.3662	36.7231	3.5148	1.65296	0	22.6955	30.9039	27.6233
LL0000013045	junba	637.138	2.92137	0.198272	9.69054	3.30761e-22	1.39945e-20	7.57564	195.539	153.23	96.0658	666.754	794.449	1406.19	126.533	134.717	185.772	1126.67	1258.41	1501.33
LL0000040269	zak	435.082	2.90038	0.10856	17.5053	1.30449e-68	6.53916e-66	7.46622	111.737	96.544	86.2129	833.081	764.268	745.173	131.219	109.922	83.8357	790.291	772.598	696.107
LL0000030246	tgm8	16.9821	2.89087	0.399351	4.73486	2.19204e-06	2.86543e-05	7.41719	5.40661	3.5429	3.2843	23.1411	28.2341	31.3677	10.5444	0.826482	1.90536	38.0961	28.4316	29.0045
LL0000027591	si:dkey-33c12.11	15.7975	2.88683	0.5714	3.30212	0.000959584	0.00882962	7.39643	8.10991	0	0.821075	30.3728	35.0492	48.9642	9.37281	4.95889	0	22.6955	9.88925	19.3363
LL0000001049	ankrd50l	2518.93	2.88318	0.0714708	26.3489	5.28038e-153	1.35289e-149	7.37774	586.617	573.95	549.299	4658.6	4434.7	4314.97	646.724	678.542	573.513	4147.61	4397.01	4665.58
LL0000013871	LO018568.1	9.01223	2.87909	0.542729	3.46229	0.000535595	0.00513739	7.35684	4.50551	1.77145	0.821075	7.23161	15.5774	17.5965	2.3432	0.826482	2.85804	12.1583	14.8339	27.6233
LL0000011326	gig2p	24.8053	2.87455	0.321095	5.838	5.2831e-09	8.93786e-08	7.33376	4.50551	9.74297	4.92645	34.7117	38.9436	51.2594	5.858	2.47945	8.57411	42.1488	42.0293	52.4843
LL0000033391	XLOC_009918	19.383	2.86875	0.373205	5.00729	5.52017e-07	7.72389e-06	7.30431	0.901101	7.0858	4.10537	28.9264	42.8379	31.3677	2.3432	4.95889	8.57411	43.7699	25.9593	31.7668
LL0000002334	BX072577.1	41.8655	2.85656	0.280909	6.60913	3.86598e-11	7.84733e-10	7.24287	11.7143	6.20007	10.674	44.836	94.4382	84.9222	5.858	18.1826	7.62143	68.8971	71.6971	77.3452
LL0000006496	CR388164.1	11.9601	2.85538	0.55927	3.3175	0.00090826	0.00839421	7.23694	3.6044	0.885725	0.821075	1.44632	21.419	21.4218	3.5148	3.30593	5.71607	34.8538	27.1954	19.3363
LL0000028599	slc25a23b	109.127	2.83602	0.221221	8.29949	1.04564e-16	3.1518e-15	7.14049	27.9341	25.686	34.4851	130.169	261.896	235.64	37.4912	23.1415	13.3375	189.67	153.283	176.789
LL0000020789	nyx	6.67691	2.83305	0.613617	2.98729	0.00281465	0.0239652	7.12579	0.901101	2.65717	3.2843	7.23161	17.5246	17.5965	2.3432	0.826482	0	9.72665	11.1254	6.90583
LL0000034952	XLOC_021306	15.6569	2.82385	0.52105	3.50034	0.000464662	0.00449628	7.0805	0	0	12.3161	17.3559	29.2077	23.717	4.6864	3.30593	2.85804	42.9594	32.1401	19.3363
LL0000024124	rxfp3.3a1	56.5598	2.82222	0.215639	8.45033	2.90481e-17	9.05161e-16	7.0725	15.3187	12.4001	18.8847	96.9035	80.8079	100.989	12.8876	9.0913	15.2429	98.0771	118.671	99.4439
LL0000008499	cxcr3.1	15.8854	2.82144	0.398396	4.57193	4.83258e-06	6.09598e-05	7.06867	2.7033	5.31435	4.92645	23.1411	19.4718	34.4279	1.1716	2.47945	6.66875	23.5061	30.9039	35.9103
LL0000024837	si:ch1073-376c22.1	6.71262	2.81257	0.645967	2.80598	0.00501643	0.0406444	7.02534	5.40661	0	1.64215	4.33896	14.6038	17.5965	2.3432	0	0.952679	11.3478	9.88925	12.4305
LL0000035346	XLOC_024725	60.1561	2.80781	0.2639	6.85037	7.36602e-12	1.58593e-10	7.00221	17.1209	17.7145	11.495	96.9035	111.963	106.344	7.0296	8.26482	28.5804	129.689	67.9886	118.78
LL0000028166	si:dkeyp-34c12.1	51.4387	2.80356	0.225279	8.00588	1.18617e-15	3.34376e-14	6.9816	15.3187	19.4859	10.674	83.8866	83.7287	104.814	8.2012	10.7443	12.3848	79.4343	87.7671	100.825
LL0000004095	CABZ01039782.1	11.4834	2.80038	0.489872	3.67521	0.000237657	0.00240567	6.96625	2.7033	6.20007	4.92645	24.5875	18.4982	22.1869	1.1716	0.826482	0.952679	9.72665	19.7785	26.2421
LL0000029096	snx11	1006.44	2.79753	0.109795	16.3717	3.04755e-60	1.06475e-57	6.95251	261.319	280.775	282.45	1644.47	1383.47	1863.7	234.32	204.141	255.318	2004.5	1883.9	1778.94
LL0000010687	FP074867.1	18.6332	2.79537	0.488629	3.67431	0.000238497	0.002411	6.94211	7.20881	7.0858	4.10537	26.0338	36.0228	37.4882	10.5444	0	0	33.2327	49.4462	12.4305
LL0000017949	LOC110439967	14.9051	2.78577	0.406982	4.38782	1.1449e-05	0.00013786	6.89604	3.6044	2.65717	5.74752	24.5875	28.2341	16.0664	3.5148	4.95889	1.90536	36.475	23.487	27.6233
LL0000009995	fam151a	11.063	2.76375	0.482757	3.65349	0.000258702	0.00260271	6.79159	2.7033	4.42862	4.10537	14.4632	10.7095	30.6026	2.3432	3.30593	0	19.4533	18.5423	22.0986
LL0000006951	CR790388.2	23.0936	2.76256	0.360915	4.88359	1.0417e-06	1.41297e-05	6.786	4.50551	5.31435	9.03182	33.2654	29.2077	32.1327	5.858	4.95889	5.71607	53.4966	25.9593	67.6771
LL0000000645	AL928657.1	52.914	2.76247	0.246149	7.16018	8.05726e-13	1.85052e-11	6.78559	21.6264	16.8288	16.4215	78.1014	82.7551	117.82	5.858	13.2237	6.66875	101.319	91.4756	82.8699
LL0000008352	CU929143.1	7.18549	2.75962	0.634966	2.77121	0.0055849	0.0448718	6.77219	3.6044	1.77145	0.821075	18.8022	9.7359	4.59039	0	1.65296	2.85804	11.3478	6.18078	24.861
LL0000023669	rhoub	1732.37	2.75215	0.0696213	25.1668	9.24482e-140	2.13176e-136	6.7372	456.858	408.319	479.508	3069.09	2987.95	2851.4	488.557	408.282	447.759	3097.13	3155.91	2937.74
LL0000035448	XLOC_025673	10.914	2.74402	0.569385	3.06298	0.00219142	0.0190041	6.69932	0	2.65717	8.21075	13.0169	17.5246	9.94585	0	0.826482	4.76339	17.0216	32.1401	24.861
LL0000000499	ahrra	28.0384	2.74266	0.304909	5.71534	1.09485e-08	1.7956e-07	6.69303	6.30771	6.20007	10.674	46.2823	39.9172	64.2655	1.1716	9.91778	8.57411	54.3072	43.2655	45.5784
LL0000005446	cep126	41.4741	2.72906	0.273204	6.32882	2.47046e-10	4.68088e-09	6.63023	14.4176	20.3717	9.03182	56.4065	74.9664	92.5729	8.2012	8.26482	4.76339	62.4127	71.6971	74.5829
LL0000015277	LOC101886161	12.5444	2.72316	0.422322	4.08019	4.49979e-05	0.000497654	6.60316	5.40661	2.65717	5.74752	21.6948	22.3926	23.717	2.3432	2.47945	0.952679	24.3166	22.2508	16.574
LL0000001523	atf3	341.602	2.72273	0.148556	11.5965	4.29407e-31	3.01881e-29	6.6012	96.4178	64.6579	77.181	522.122	547.157	789.547	112.474	79.3423	112.416	575.494	580.993	541.417
LL0000030851	tp53inp1	3090.3	2.72203	0.0890694	19.3336	2.80075e-83	2.22698e-80	6.59803	829.914	715.666	790.695	5825.78	5836.67	5423.55	974.772	789.29	784.055	4839.01	4712.23	5561.95
LL0000028352	si:rp71-45g20.4	55.1949	2.71825	0.312916	5.4911	3.99441e-08	6.18999e-07	6.58076	24.3297	4.42862	20.5269	41.9433	108.068	127.766	10.5444	14.8767	12.3848	85.1082	85.2948	127.067
LL0000028328	si:rp71-1c10.10	9.89931	2.71693	0.565342	3.03698	0.00238962	0.0206376	6.57472	6.30771	2.65717	0.821075	4.33896	11.6831	19.1266	3.5148	0	2.85804	28.3694	19.7785	19.3363
LL0000013159	kcnj2b	7.51802	2.71362	0.609687	2.81066	0.00494405	0.0401932	6.55966	0.901101	0	0.821075	10.1243	7.78872	7.65065	1.1716	4.13241	4.76339	17.0216	12.3616	23.4798
LL0000010500	FO704858.1	43.7269	2.7111	0.286325	5.97608	2.28566e-09	3.99886e-08	6.54821	15.3187	11.5144	19.7058	76.655	60.3626	55.8498	12.8876	5.78537	3.81072	77.0027	87.7671	98.0627
LL0000035905	XLOC_029036	12.8388	2.70764	0.466261	3.66242	0.000249848	0.00251913	6.53253	7.20881	2.65717	2.46322	13.0169	13.6303	25.2471	0	5.78537	1.90536	32.4222	23.487	26.2421
LL0000015286	LOC101886239	13.6187	2.68474	0.430978	3.90911	9.26364e-05	0.000988937	6.42965	2.7033	3.5429	2.46322	15.9095	16.551	21.4218	2.3432	2.47945	8.57411	30.8011	23.487	33.148
LL0000039725	zp3d.1	12.5714	2.68125	0.432479	3.88747	0.000101293	0.00107488	6.41412	3.6044	4.42862	0.821075	18.8022	24.3397	27.5423	5.858	2.47945	3.81072	15.4005	27.1954	16.574
LL0000018893	metrnlb	330.783	2.6801	0.155078	10.8339	2.37823e-27	1.36417e-25	6.40901	94.6156	61.115	118.235	526.461	530.606	673.257	113.645	88.4336	60.9714	631.422	504.352	566.278
LL0000010594	foxi1	612.571	2.67553	0.11716	14.3012	2.15134e-46	3.46908e-44	6.38871	170.308	155.002	133.835	956.018	977.484	1331.21	166.367	189.264	181.009	932.948	1012.41	1144.99
LL0000038724	zgc:153317	8.38743	2.66809	0.5219	3.19619	0.00139257	0.0124801	6.35588	0	1.77145	2.46322	11.5706	14.6038	16.8314	4.6864	2.47945	2.85804	20.2639	14.8339	8.28699
LL0000019630	MSANTD2	204.886	2.66438	0.166697	9.98451	1.78188e-23	8.25066e-22	6.33957	48.6595	41.6291	40.2327	287.818	316.417	341.219	55.0652	82.6482	66.6875	371.234	420.293	386.726
LL0000002575	BX322787.1	8.31672	2.65266	0.532777	3.10197	0.00192235	0.016861	6.28826	4.50551	0	3.2843	10.1243	9.7359	13.7712	2.3432	2.47945	0.952679	13.7794	22.2508	16.574
LL0000039833	HTRA2 (1 of many)	535.858	2.64937	0.11197	14.7305	4.10794e-49	7.76434e-47	6.27395	151.385	151.459	136.298	1065.94	907.386	1013.71	154.651	169.429	120.038	754.626	857.892	947.479
LL0000006959	CR792438.1	9.18724	2.63646	0.515314	3.17565	0.00149501	0.013336	6.21802	3.6044	1.77145	2.46322	15.9095	10.7095	26.7773	2.3432	4.13241	0.952679	16.2111	7.41694	17.9551
LL0000008577	cyp2j20	52.392	2.63295	0.250489	6.51904	7.07597e-11	1.40659e-09	6.20293	8.10991	26.5717	12.3161	69.4234	83.7287	94.8681	8.2012	19.8356	11.4321	102.13	105.073	87.0134
LL0000021576	pdzph1	6.82636	2.63226	0.592592	2.75444	0.0058792	0.0470561	6.19997	0.901101	0	1.64215	11.5706	9.7359	10.7109	4.6864	0	4.76339	12.9689	11.1254	13.8117
LL0000020448	nocta	317.552	2.63138	0.109772	14.8614	5.8656e-50	1.1366e-47	6.19617	95.5167	83.2581	74.7178	511.998	488.742	569.208	108.959	81.8217	88.5991	588.463	536.492	582.852
LL0000025531	si:ch211-210b2.1	972.673	2.61631	0.12476	12.9553	2.19137e-38	2.23588e-36	6.13179	288.352	199.288	257.818	1544.67	1469.15	1378.65	264.782	291.748	334.39	1839.15	1892.56	1911.53
LL0000039834	HTRA2 (1 of many)	143.799	2.61504	0.218481	7.39212	1.44506e-13	3.51494e-12	6.12639	44.1539	21.2574	32.0219	289.264	320.311	254.767	29.29	67.7715	46.6813	199.396	228.689	191.982
LL0000017685	LOC110439473	33.3422	2.61075	0.327008	4.92572	8.40514e-07	1.1516e-05	6.10822	5.40661	10.6287	7.38967	27.4801	59.389	64.2655	7.0296	19.8356	5.71607	77.0027	59.3355	56.6278
LL0000001847	bcl3	71.9346	2.61026	0.255289	6.30761	2.83385e-10	5.35183e-09	6.10614	37.8462	23.0288	18.0636	95.4572	90.5438	159.134	10.5444	11.5707	20.0063	118.341	155.756	122.924
LL0000028220	si:dkeyp-67a8.4	54.8316	2.60701	0.222828	7.21186	5.51931e-13	1.28685e-11	6.09238	16.2198	18.6002	11.495	112.813	84.7023	105.579	12.8876	13.2237	20.0063	70.5182	82.8225	109.112
LL0000000310	adcy1b	47.9738	2.60415	0.311896	5.14323	2.70051e-07	3.89194e-06	6.08035	12.6154	13.2859	6.5686	36.158	89.5702	97.1633	28.1184	14.8767	7.62143	102.13	66.7524	100.825
LL0000026587	si:ch73-90k17.1	7.24667	2.59644	0.566237	2.81939	0.00481147	0.0392457	6.04794	4.50551	1.77145	3.2843	10.1243	16.551	13.7712	0	1.65296	0.952679	18.6428	7.41694	8.28699
LL0000024018	rpz5	1360.08	2.59289	0.0926317	17.196	2.84751e-66	1.31322e-63	6.03306	373.957	379.976	372.768	2162.25	2005.59	2756.53	385.457	400.017	408.699	2094.47	2430.28	2551.01
LL0000018808	mdm2	4975.31	2.57941	0.0973092	16.2308	3.05388e-59	1.02057e-56	5.97694	1433.65	1587.22	1250.5	7331.4	7717.65	9604.63	1205.58	1446.34	1632.89	8381.13	9135.19	8977.57
LL0000028397	si:zfos-80g12.1	761.456	2.57937	0.124548	12.6808	7.55718e-37	7.11269e-35	5.97677	230.682	174.488	246.322	1125.24	1143.97	1393.18	269.468	162.817	228.643	1286.35	1430.23	1446.08
LL0000014691	LOC101883235	37.1102	2.57751	0.320931	4.9154	8.86017e-07	1.21178e-05	5.96907	6.30771	5.31435	9.8529	27.4801	67.1777	91.8078	17.574	9.0913	17.1482	62.4127	59.3355	71.8206
LL0000032513	XLOC_002539	31.5343	2.57303	0.29326	5.36396	8.14176e-08	1.23433e-06	5.9506	8.10991	9.74297	7.38967	31.8191	50.6267	48.9642	8.2012	14.8767	5.71607	55.1177	72.9332	64.9148
LL0000006126	cpa4	7.81122	2.57186	0.551443	2.85046	0.00436563	0.0358501	5.94578	4.50551	1.77145	4.10537	5.78529	14.6038	12.241	0	0.826482	1.90536	11.3478	17.3062	19.3363
LL0000017503	LOC110438837	14.1428	2.56425	0.425588	3.6755	0.000237384	0.00240397	5.91447	1.8022	0.885725	7.38967	18.8022	24.3397	14.5362	4.6864	5.78537	3.81072	32.4222	23.487	31.7668
LL0000001478	asic1a	118.617	2.55683	0.21623	7.19988	6.02668e-13	1.39808e-11	5.88412	37.8462	24.8003	29.5587	277.694	150.906	194.327	62.0948	23.968	30.4857	184.806	169.353	237.56
LL0000017072	LOC110437922	15.2143	2.55602	0.437174	3.55926	0.000371895	0.00366789	5.88082	7.20881	2.65717	3.2843	24.5875	14.6038	18.3616	8.2012	0.826482	4.76339	21.885	33.3762	42.8161
LL0000001035	ankrd33ba	75.412	2.55274	0.231972	6.69364	2.17693e-11	4.51015e-10	5.86746	27.9341	14.1716	22.169	118.598	89.5702	114.76	28.1184	28.9269	10.4795	155.626	126.088	168.502
LL0000026047	si:ch211-40k21.9	389.583	2.54552	0.104591	14.7768	2.06738e-49	3.97265e-47	5.83818	116.242	100.087	106.74	595.884	687.354	708.45	104.272	129.758	125.754	588.463	714.498	697.488
LL0000038950	zgc:171779	47.2079	2.53943	0.242717	6.34248	2.2609e-10	4.30149e-09	5.81358	9.01101	17.7145	15.6004	62.1918	80.8079	116.29	11.716	12.3972	17.1482	80.2449	72.9332	70.4394
LL0000012665	il1b	41.4607	2.53784	0.309343	4.97131	6.65016e-07	9.21551e-06	5.80719	22.5275	11.5144	6.5686	27.4801	75.94	77.2716	11.716	9.91778	11.4321	84.2977	93.9479	64.9148
LL0000038986	zgc:172271	11.6604	2.53181	0.447577	3.42245	0.00062059	0.0058881	5.78297	2.7033	3.5429	4.10537	17.3559	9.7359	29.8375	1.1716	4.95889	3.81072	18.6428	24.7231	19.3363
LL0000012642	il12a	11.826	2.52012	0.54335	2.79767	0.00514725	0.0416042	5.73628	2.7033	5.31435	0	11.5706	3.89436	22.952	2.3432	4.95889	5.71607	22.6955	32.1401	27.6233
LL0000024794	si:ch1073-205c8.5	16.2116	2.51601	0.448044	3.38362	0.000715381	0.0067303	5.71997	2.7033	2.65717	3.2843	27.4801	22.3926	28.3074	3.5148	12.3972	3.81072	12.1583	48.2101	27.6233
LL0000018580	map1lc3c	13.2663	2.51288	0.405976	3.72652	0.000194138	0.0019905	5.70758	1.8022	5.31435	4.92645	20.2485	12.6567	26.7773	4.6864	3.30593	3.81072	25.9377	23.487	26.2421
LL0000020916	opn9	9.98332	2.51221	0.474547	3.18664	0.00143935	0.0128743	5.70493	1.8022	4.42862	2.46322	11.5706	12.6567	17.5965	1.1716	5.78537	1.90536	21.885	24.7231	13.8117
LL0000011413	glulc	12.9834	2.50248	0.439364	3.41967	0.000626981	0.00593983	5.66658	5.40661	3.5429	2.46322	11.5706	26.2869	29.8375	2.3432	4.13241	5.71607	28.3694	9.88925	26.2421
LL0000006782	CR631122.1	22.7682	2.50096	0.325559	4.6104	4.01892e-06	5.1031e-05	5.66062	6.30771	10.6287	6.5686	27.4801	27.2605	48.9642	5.858	3.30593	8.57411	39.7172	45.7378	42.8161
LL0000038552	zgc:112334	193.631	2.4914	0.167649	8.89595	5.79206e-19	1.98453e-17	5.62322	63.0771	56.6864	46.8013	253.106	275.526	436.852	60.9232	73.5569	50.492	347.728	270.718	388.107
LL0000030836	tor3a	283.621	2.48995	0.175225	8.50308	1.84628e-17	5.83195e-16	5.61758	100.022	88.5725	87.855	266.123	432.274	496.527	90.2133	75.2098	73.3563	635.475	472.212	585.614
LL0000001033	ankrd33aa	11.2167	2.48758	0.440364	3.37807	0.000729953	0.00685621	5.60838	4.50551	1.77145	2.46322	23.1411	21.419	12.241	4.6864	4.95889	1.90536	16.2111	24.7231	16.574
LL0000011563	gper1	9.07107	2.47696	0.478435	3.08707	0.00202142	0.0176761	5.56723	2.7033	0.885725	4.10537	17.3559	10.7095	13.0061	2.3432	1.65296	4.76339	16.2111	18.5423	16.574
LL0000018480	lyrm1	357.995	2.47502	0.124975	11.8025	3.79026e-32	2.79232e-30	5.55974	83.8024	117.801	118.235	511.998	576.365	603.636	83.1836	123.146	126.706	629.801	710.79	610.475
LL0000028385	si:zfos-323e3.4	622.361	2.47211	0.186192	7.90638	2.6498e-15	7.27402e-14	5.54854	184.726	144.373	180.636	595.884	1144.94	1591.34	255.409	194.223	183.867	1125.05	843.059	1024.82
LL0000003830	BX957297.1	20.6182	2.46874	0.377287	3.89291	9.90482e-05	0.001053	5.53561	6.30771	11.5144	6.5686	27.4801	41.8644	33.6629	3.5148	8.26482	0.952679	25.9377	24.7231	56.6278
LL0000033308	XLOC_009496	22.4739	2.46742	0.316424	4.63749	3.52662e-06	4.52786e-05	5.53052	7.20881	10.6287	6.5686	26.0338	39.9172	43.6087	3.5148	6.61185	6.66875	47.8227	29.6677	41.435
LL0000019357	mkrn2os.2	25.5678	2.46392	0.294835	4.96521	6.86258e-07	9.50416e-06	5.51712	7.20881	6.20007	7.38967	41.9433	44.7851	49.7292	4.6864	11.5707	9.52679	34.8538	54.3909	34.5291
LL0000031072	trim110	11.7199	2.46324	0.484061	3.02284	0.00250417	0.0215381	5.51453	2.7033	2.65717	3.2843	8.67793	24.3397	28.3074	10.5444	0.826482	2.85804	23.5061	13.5977	19.3363
LL0000030379	tlr4ba	18.7642	2.46226	0.35067	4.1699	3.04739e-05	0.000345816	5.51079	5.40661	2.65717	8.21075	17.3559	28.2341	34.4279	7.0296	4.13241	7.62143	39.7172	35.8485	34.5291
LL0000038791	zgc:158343	662.251	2.46147	0.124733	11.7168	1.04542e-31	7.48645e-30	5.5078	231.583	214.345	207.732	795.477	1110.87	1408.48	183.941	180.173	203.873	1067.5	1184.24	1158.8
LL0000029095	snx10b	29.0085	2.45789	0.322684	4.51799	6.24282e-06	7.78126e-05	5.49411	7.20881	7.0858	7.38967	28.9264	40.8908	73.4462	4.6864	14.8767	12.3848	64.0338	45.7378	41.435
LL0000017112	LOC110437988	42.929	2.45148	0.248733	5.83549	5.36315e-09	9.05999e-08	5.46977	12.6154	15.943	9.8529	54.9602	67.1777	78.0366	10.5444	14.0502	16.1955	54.3072	77.8778	103.587
LL0000005242	cd4-2.2	11.7903	2.43875	0.505142	2.84821	0.00439653	0.0360782	5.42173	5.40661	8.85725	0	20.2485	28.2341	15.3013	4.6864	3.30593	0	25.1272	12.3616	17.9551
LL0000010617	foxo3b	1905.21	2.42905	0.102549	13.9353	3.86474e-44	5.50106e-42	5.38539	607.342	570.407	591.995	4006.31	3104.78	2693.79	701.789	596.72	512.541	2985.27	3225.13	3266.46
LL0000027367	si:dkey-250k15.7	13.1313	2.42766	0.460915	3.09745	0.00195196	0.0171077	5.3802	8.10991	7.97152	2.46322	18.8022	9.7359	26.0122	3.5148	0.826482	1.90536	27.5589	27.1954	23.4798
LL0000021504	pde6a	70.8032	2.41804	0.180547	7.85413	4.02572e-15	1.08954e-13	5.34444	23.4286	24.8003	20.5269	94.0109	118.778	124.706	15.2308	26.4474	22.8643	129.689	124.852	124.305
LL0000032169	wu:fj64h06	790.979	2.41517	0.127984	11.0574	2.01826e-28	1.2215e-26	5.33383	241.495	178.916	215.122	1219.25	1157.6	1403.89	271.811	250.424	342.964	1416.04	1411.69	1382.55
LL0000015024	LOC101884973	85.4511	2.4096	0.212194	6.64298	3.0741e-11	6.31218e-10	5.31326	25.2308	34.5433	29.5587	86.7793	158.695	195.857	30.4616	26.4474	17.1482	154.816	123.616	142.26
LL0000026080	si:ch211-57n23.1	332.006	2.40528	0.150487	9.33824	9.7948e-21	3.7769e-19	5.29738	102.726	99.2012	103.455	370.258	525.738	775.011	114.817	114.054	100.031	565.767	508.06	604.95
LL0000002048	btbd17b	149.976	2.39966	0.172771	8.10127	5.43862e-16	1.56371e-14	5.2768	51.3628	54.0292	55.012	172.112	255.08	273.128	56.2368	39.6711	31.4384	287.747	220.036	303.856
LL0000023548	RF01268	26.4199	2.39895	0.474635	2.94741	0.00320447	0.027027	5.27418	3.6044	8.85725	2.46322	72.3161	21.419	32.1327	0	14.8767	20.0063	34.8538	45.7378	60.7713
LL0000025534	si:ch211-210b2.4	53.2543	2.39478	0.215099	6.48435	8.91175e-11	1.75788e-09	5.25896	9.91211	15.0573	20.5269	73.7624	81.7815	87.9825	25.7752	14.0502	18.1009	102.13	87.7671	102.206
LL0000005789	clec11a	13.15	2.39375	0.443882	3.1399	0.00169005	0.01496	5.2552	4.50551	3.5429	0.821075	31.8191	13.6303	11.476	4.6864	6.61185	4.76339	19.4533	24.7231	31.7668
LL0000001322	arhgef3l	92.4395	2.38925	0.262505	5.29228	1.20802e-07	1.7983e-06	5.23884	27.9341	24.8003	27.9165	54.9602	118.778	137.712	31.6332	29.7533	36.2018	201.828	206.438	211.318
LL0000008554	cyp24a1	95.0676	2.38887	0.239478	5.79958	6.64814e-09	1.11491e-07	5.23748	33.3407	49.6006	23.8112	177.898	146.038	220.339	15.2308	23.1415	37.1545	118.341	185.423	110.493
LL0000020899	opn1sw2	39.1468	2.38631	0.267668	5.17922	2.22814e-07	3.23952e-06	5.2282	19.8242	10.6287	15.6004	46.2823	69.1249	67.3257	10.5444	7.43834	11.4321	76.1921	46.9739	88.3946
LL0000019461	mos	9.01341	2.37183	0.475455	2.8853	0.0039104	0.032482	5.17598	2.7033	4.42862	3.2843	13.0169	19.4718	10.7109	2.3432	0.826482	3.81072	12.1583	16.07	19.3363
LL0000038556	zgc:112433	76.0438	2.37159	0.23836	5.75428	8.70125e-09	1.44036e-07	5.17512	30.6374	24.8003	24.6322	86.7793	77.8872	120.115	28.1184	26.4474	13.3375	174.269	150.811	154.69
LL0000017036	LOC110437830	17.7398	2.37094	0.374171	3.66394	0.000248369	0.00250531	5.17278	8.10991	1.77145	7.38967	17.3559	20.4454	40.5484	5.858	6.61185	4.76339	25.9377	39.557	34.5291
LL0000010973	ftr85	111.36	2.3568	0.163246	8.31136	9.46122e-17	2.85932e-15	5.12231	24.3297	46.0577	41.0537	183.683	160.642	184.381	29.29	33.8858	42.8705	200.207	220.036	169.883
LL0000000389	admb	34.893	2.34239	0.375278	3.57707	0.000347471	0.0034373	5.07144	19.8242	10.6287	13.1372	40.497	26.2869	70.386	0	14.0502	10.4795	85.1082	48.2101	80.1076
LL0000035091	LOC110438328	28.7312	2.34135	0.323828	4.14217	3.4403e-05	0.000386786	5.06778	6.30771	12.4001	16.4215	24.5875	56.4682	52.0244	7.0296	3.30593	11.4321	55.1177	56.8632	42.8161
LL0000039187	zgc:64022	221.114	2.34049	0.130838	10.2455	1.24046e-24	6.21819e-23	5.06476	78.3958	81.4867	72.2546	299.389	348.545	464.395	74.9824	66.945	64.7822	359.076	388.153	354.959
LL0000040057	megf8l	331.927	2.34038	0.113671	11.7917	4.30779e-32	3.16348e-30	5.06435	127.956	105.401	78.0021	565.512	624.071	543.961	118.332	116.534	112.416	547.124	532.783	511.031
LL0000008367	CU929199.1	12.9025	2.33255	0.414924	3.21156	0.00132018	0.0118543	5.03695	3.6044	5.31435	3.2843	30.3728	19.4718	19.8917	5.858	4.95889	2.85804	29.9905	9.88925	19.3363
LL0000000945	amh	25.6909	2.33246	0.281172	4.73895	2.14831e-06	2.81625e-05	5.03663	9.01101	7.0858	9.8529	49.1749	45.7587	45.1388	9.37281	9.91778	5.71607	37.2855	48.2101	31.7668
LL0000027168	si:dkey-222b8.4	55.495	2.32955	0.214489	6.19869	5.69363e-10	1.0453e-08	5.02648	20.7253	12.4001	18.0636	72.3161	88.5967	99.4585	10.5444	21.4885	26.675	97.2665	86.5309	111.874
LL0000029019	smu1b	28.3071	2.32528	0.336014	3.94412	8.00926e-05	0.000862614	5.01163	3.6044	16.8288	4.92645	53.5139	37.97	53.5546	11.716	16.5296	2.85804	47.0122	46.9739	44.1973
LL0000039512	znf1134	248.207	2.3211	0.204502	6.46008	1.04649e-10	2.03809e-09	4.99713	63.9782	93.8868	96.0658	199.592	299.866	484.286	89.0417	75.2098	79.0723	502.544	454.905	540.036
LL0000005638	chrm5b	13.0047	2.31811	0.398505	3.30764	0.000940867	0.00867818	4.98678	4.50551	4.42862	3.2843	17.3559	16.551	21.4218	8.2012	1.65296	4.76339	23.5061	29.6677	20.7175
LL0000026872	si:dkey-172m14.2	16.0336	2.31691	0.447401	2.94348	0.00324547	0.0273428	4.98265	3.6044	12.4001	3.2843	17.3559	36.9964	31.3677	2.3432	4.95889	5.71607	43.7699	9.88925	20.7175
LL0000008062	CU570881.2	11.02	2.31258	0.456028	2.87828	0.00399848	0.0331062	4.9677	0	3.5429	4.10537	14.4632	10.7095	17.5965	7.0296	4.13241	3.81072	24.3166	25.9593	16.574
LL0000002372	BX088718.1	10.0422	2.31172	0.466476	2.81197	0.00492391	0.0400495	4.96473	5.40661	3.5429	0	13.0169	15.5774	25.2471	4.6864	4.13241	2.85804	12.1583	17.3062	16.574
LL0000030774	tnnt1	37.6059	2.31022	0.33056	3.96363	7.38183e-05	0.000798019	4.95958	9.91211	14.1716	9.8529	21.6948	34.0756	77.2716	17.574	9.91778	15.2429	84.2977	84.0586	73.2017
LL0000038968	zgc:172079	143.252	2.30302	0.270079	4.82459	1.40294e-06	1.8743e-05	4.9349	45.0551	38.9719	52.5488	75.2087	178.167	215.748	41.006	47.1095	64.7822	256.946	360.958	342.529
LL0000020733	nudt6	272.556	2.30299	0.172669	7.54618	4.48225e-14	1.13578e-12	4.9348	76.5936	86.801	148.615	402.077	358.281	569.208	87.8701	67.7715	82.8831	439.321	438.835	512.412
LL0000001113	aoc2	729.487	2.29553	0.0944143	13.7218	7.52193e-43	9.96828e-41	4.90934	243.297	240.917	217.585	1229.37	1127.42	1317.44	301.101	261.168	220.069	1082.9	1246.05	1266.53
LL0000002628	BX323556.1	11.9161	2.29367	0.446491	2.89742	0.00376245	0.0313546	4.90303	1.8022	3.5429	7.38967	11.5706	12.6567	27.5423	3.5148	2.47945	5.71607	29.9905	16.07	20.7175
LL0000020310	nim1k	131.1	2.29341	0.16869	7.66737	1.75554e-14	4.55356e-13	4.90213	30.6374	46.9434	47.6223	234.304	193.744	244.056	46.864	41.3241	53.35	209.123	154.52	270.708
LL0000013046	junbb	834.818	2.28891	0.129453	9.95656	2.36082e-23	1.08012e-21	4.88685	326.199	313.547	215.943	1199	1540.22	1787.96	281.184	299.186	266.75	1109.65	1294.26	1383.93
LL0000025132	si:ch211-149k23.9	28.0254	2.28867	0.390879	3.29686	0.000977729	0.0089751	4.88606	18.022	3.5429	2.46322	26.0338	47.7059	37.4882	18.7456	4.13241	11.4321	51.0649	61.8078	53.8654
LL0000027583	si:dkey-32e6.3	126.15	2.28522	0.193805	6.6315	3.32296e-11	6.80499e-10	4.87438	47.7584	33.6575	21.3479	157.649	177.193	227.989	51.5504	57.8537	46.6813	216.418	242.287	233.417
LL0000036472	XLOC_032912	118.153	2.28412	0.173797	7.38863	1.48353e-13	3.6047e-12	4.87067	50.4617	33.6575	45.1591	148.971	198.612	251.706	37.4912	33.0593	42.8705	219.66	201.493	154.69
LL0000012670	il1rl1	45.5088	2.27613	0.313439	4.07138	4.67354e-05	0.000516127	4.84376	24.3297	15.0573	22.169	36.158	77.8872	122.41	14.0592	4.95889	13.3375	67.276	76.6417	71.8206
LL0000013892	LOC100000545	29.8935	2.27507	0.321396	3.96729	7.26955e-05	0.000786988	4.84021	7.20881	11.5144	4.10537	26.0338	61.3361	58.1449	17.574	7.43834	15.2429	53.4966	59.3355	37.2915
LL0000030844	tp53	5259.54	2.2692	0.0853516	14.8702	5.14643e-50	1.00569e-47	4.82054	1860.77	1636.82	1553.47	8657.68	8319.32	10123.3	1830.04	2037.28	1926.32	7969.37	8627.13	8572.89
LL0000038928	zgc:171592	40.9967	2.25849	0.306662	4.10383	4.06369e-05	0.000451371	4.7849	14.4176	17.7145	16.4215	23.1411	62.3097	103.284	14.0592	11.5707	11.4321	82.6766	50.6824	84.2511
LL0000021883	pimr186	33.3454	2.25211	0.347819	3.59989	0.000318353	0.00316418	4.76379	3.6044	6.20007	16.4215	59.2992	48.6795	45.9039	9.37281	27.2739	5.71607	69.7077	56.8632	51.1031
LL0000022099	plek2	32.6653	2.25145	0.296897	4.21512	2.4965e-05	0.00028683	4.76163	17.1209	12.4001	11.495	37.6044	45.7587	60.4401	14.0592	3.30593	10.4795	68.0866	40.7932	70.4394
LL0000024007	rps8b	90.698	2.25122	0.223213	5.60549	2.07661e-08	3.31398e-07	4.76084	37.8462	32.7718	29.5587	79.5477	128.514	192.031	39.8344	25.6209	24.7696	186.428	123.616	187.838
LL0000024523	sesn1	2172.29	2.24931	0.115909	10.7784	4.35432e-27	2.47306e-25	4.75455	778.551	901.668	879.371	4145.16	3807.71	3961.51	729.907	635.564	603.998	3334.62	3076.79	3212.59
LL0000025479	si:ch211-202m22.1	16.7736	2.24527	0.398902	3.12173	0.00179792	0.0158479	4.74124	3.6044	4.42862	13.1372	14.4632	21.419	28.3074	3.5148	3.30593	6.66875	32.4222	27.1954	42.8161
LL0000021298	parp3	403.64	2.24524	0.102149	12.1903	3.49952e-34	2.85142e-32	4.74114	142.374	145.259	132.193	610.348	606.546	732.167	127.704	147.94	147.665	635.475	786.195	629.811
LL0000030630	tmem54b	13.1409	2.24366	0.410368	3.03059	0.00244073	0.0210474	4.73597	2.7033	3.5429	9.8529	14.4632	21.419	21.4218	1.1716	4.95889	4.76339	29.9905	18.5423	24.861
LL0000009160	dph3	42.1929	2.23283	0.257316	4.79112	1.65849e-06	2.19788e-05	4.70057	17.1209	13.2859	13.9583	67.9771	42.8379	85.6873	5.858	21.4885	16.1955	82.6766	72.9332	66.2959
LL0000007550	CT030044.1	23.1416	2.23231	0.353308	3.48793	0.000486768	0.00469836	4.69887	5.40661	6.20007	5.74752	36.158	29.2077	19.8917	7.0296	10.7443	13.3375	51.0649	32.1401	60.7713
LL0000021805	pik3r3a	1020.01	2.2298	0.087634	14.0333	9.74429e-45	1.44034e-42	4.69069	376.66	321.518	350.599	1676.29	1741.75	1888.95	319.847	402.497	378.214	1496.28	1715.78	1571.77
LL0000000517	aipl1	42.0321	2.22946	0.263474	4.66633	3.06626e-06	3.96773e-05	4.68958	19.8242	13.2859	15.6004	52.0676	54.521	71.1511	12.8876	18.1826	8.57411	90.7821	49.4462	98.0627
LL0000031913	vrtn	19.069	2.22704	0.350318	3.50265	0.00046066	0.00446693	4.68172	4.50551	14.1716	4.92645	36.158	36.0228	23.717	5.858	5.78537	4.76339	33.2327	21.0147	38.6726
LL0000024741	si:cabz01069013.3	26.9608	2.22589	0.300209	4.08346	4.43698e-05	0.000491178	4.678	7.20881	5.31435	8.21075	33.2654	34.0756	51.2594	5.858	14.8767	15.2429	47.0122	55.627	45.5784
LL0000007450	csnk2a4	40.0967	2.21994	0.2443	4.99364	5.92527e-07	8.26563e-06	4.65875	21.6264	10.6287	9.8529	56.4065	66.2041	84.1572	9.37281	15.7032	18.1009	71.3288	55.627	62.1524
LL0000024503	serpinb1l2	194.675	2.2179	0.197688	6.16071	7.24184e-10	1.31799e-08	4.65214	76.5936	62.0007	64.0438	166.327	263.843	386.358	97.2429	53.7213	61.9241	346.107	379.5	378.439
LL0000018703	mat2al	628.572	2.21663	0.102111	11.9147	9.92145e-33	7.55046e-31	4.64805	246.902	214.345	211.837	1029.78	976.51	1213.39	226.119	191.744	245.791	869.725	1100.18	1016.54
LL0000014303	LOC100535838	76.1663	2.21567	0.252387	4.81667	1.45977e-06	1.94683e-05	4.64496	27.9341	27.4575	13.1372	99.7962	122.672	175.2	25.7752	50.4154	17.1482	105.372	137.213	111.874
LL0000039099	zgc:194189	12.3079	2.21263	0.410253	2.9558	0.00311858	0.0263411	4.63518	4.50551	4.42862	4.92645	7.23161	18.4982	19.8917	3.5148	4.13241	4.76339	25.1272	27.1954	23.4798
LL0000010599	foxj1b	149.155	2.21145	0.167971	7.21224	5.50379e-13	1.28453e-11	4.63141	42.3517	46.0577	55.8331	258.892	196.665	263.182	84.3552	52.0684	39.0598	217.229	285.552	248.61
LL0000008808	def6a	43.0908	2.21009	0.269662	4.48744	7.20848e-06	8.88403e-05	4.62705	18.9231	16.8288	4.92645	43.3896	86.6495	71.1511	14.0592	23.1415	14.2902	72.1394	85.2948	66.2959
LL0000020261	nfil3-6	62.9907	2.20923	0.225911	5.35269	8.66553e-08	1.31114e-06	4.62429	29.7363	23.9146	24.6322	66.5308	72.0456	123.175	21.0888	19.8356	15.2429	115.909	123.616	120.161
LL0000028216	si:dkeyp-59c12.1	104.035	2.20807	0.18076	6.68331	2.33612e-11	4.83561e-10	4.62058	24.3297	31.0004	36.9484	179.344	149.933	195.092	30.4616	48.7624	49.5393	133.742	184.187	185.076
LL0000029216	sp6	292.887	2.20121	0.118801	10.1111	4.93081e-24	2.36874e-22	4.59866	109.033	82.3724	102.634	519.229	460.508	504.943	104.272	119.84	108.605	423.109	416.585	563.515
LL0000008542	cyp11c1	73.0748	2.19722	0.199035	6.01512	1.79749e-09	3.18587e-08	4.58595	27.9341	23.9146	23.8112	95.4572	101.253	142.302	17.574	39.6711	22.8643	113.478	123.616	145.022
LL0000017031	LOC110437824	11.0378	2.1921	0.433951	2.74708	0.00601278	0.0480418	4.5697	4.50551	4.42862	7.38967	11.5706	21.419	22.952	0	4.13241	2.85804	20.2639	13.5977	19.3363
LL0000005364	cdk5r1a	62.3212	2.19064	0.236057	5.04388	4.56195e-07	6.42209e-06	4.56509	28.8352	21.2574	32.0219	141.74	84.7023	71.9161	18.7456	19.8356	12.3848	120.773	86.5309	109.112
LL0000032103	wnt8a	28.0775	2.19062	0.335634	3.54739	0.000389072	0.00382096	4.56503	18.022	7.0858	8.21075	46.2823	45.7587	72.6812	8.2012	4.13241	15.2429	27.5589	39.557	44.1973
LL0000002405	BX248108.1	22.9825	2.19026	0.359205	3.31359	0.000921066	0.00850575	4.56388	5.40661	11.5144	8.21075	13.0169	25.3133	54.3196	5.858	8.26482	10.4795	42.9594	53.1547	37.2915
LL0000014171	LOC100333185	63.8143	2.19	0.221797	5.36527	8.08284e-08	1.2262e-06	4.56307	24.3297	21.2574	19.7058	75.2087	67.1777	108.639	22.2604	19.8356	30.4857	112.667	126.088	138.117
LL0000013054	kank1b	13.5275	2.18752	0.422745	2.80908	0.0049683	0.0403035	4.55523	3.6044	8.85725	4.10537	13.0169	34.0756	21.4218	3.5148	0.826482	8.57411	21.0744	19.7785	23.4798
LL0000005717	cited2	977.401	2.18561	0.157699	7.51819	5.55406e-14	1.39816e-12	4.54919	302.77	468.548	481.971	1713.89	1714.49	1901.19	239.007	274.392	344.87	1398.21	1471.03	1418.46
LL0000013085	kbtbd3	70.4014	2.18551	0.241443	4.91009	9.10356e-07	1.24139e-05	4.54886	32.4396	22.1431	17.2426	82.4403	96.3854	161.429	31.6332	29.7533	20.0063	118.341	74.1694	158.834
LL0000020518	npffl	18.8258	2.18535	0.36874	3.21459	0.00130631	0.011739	4.54836	9.91211	11.5144	1.64215	20.2485	39.9172	34.4279	5.858	6.61185	5.71607	42.1488	27.1954	20.7175
LL0000005379	cdkn1ba	1067.42	2.1836	0.081182	14.5795	3.79167e-48	6.62365e-46	4.54284	369.451	375.547	360.452	1671.95	1673.6	1944.03	426.463	436.382	344.87	1708.65	1761.52	1736.12
LL0000001946	bmp2b	737.162	2.17264	0.0993011	11.8089	3.51035e-32	2.59439e-30	4.50847	253.209	267.489	254.533	1162.84	1237.43	1396.24	270.64	286.789	273.419	1023.73	1049.5	1370.12
LL0000029595	strc1	39.6809	2.16915	0.240795	4.85538	1.20155e-06	1.61837e-05	4.49759	17.1209	10.6287	18.0636	52.0676	78.8608	64.2655	19.9172	11.5707	10.4795	77.8132	64.2801	51.1031
LL0000004666	CABZ01102038.1	93.281	2.16818	0.226407	5.15967	2.47382e-07	3.5809e-06	4.49458	27.033	51.372	29.5587	73.7624	140.197	175.2	35.148	28.1004	33.3438	186.428	145.866	193.363
LL0000030117	tdrd12	20.8493	2.16579	0.362514	3.21585	0.00130057	0.011692	4.48712	11.7143	4.42862	5.74752	24.5875	18.4982	29.0725	9.37281	4.95889	9.52679	35.6644	35.8485	60.7713
LL0000015964	LOC103910731	17.0304	2.15401	0.396958	2.90715	0.00364742	0.0304732	4.45065	0.901101	5.31435	6.5686	21.6948	20.4454	19.1266	7.0296	10.7443	6.66875	34.0433	23.487	48.3408
LL0000025780	si:ch211-241b2.5	30.936	2.15302	0.29752	3.87544	0.000106432	0.00112476	4.44758	9.01101	12.4001	7.38967	50.6213	32.1285	52.7895	8.2012	11.5707	19.0536	36.475	55.627	75.9641
LL0000013126	kcnh4a	15.5434	2.15149	0.375014	3.07051	0.00213691	0.0185663	4.44285	4.50551	7.0858	5.74752	18.8022	36.0228	16.8314	10.5444	3.30593	3.81072	29.9905	22.2508	27.6233
LL0000013754	lnx1	826.939	2.14878	0.111827	10.2728	9.34536e-25	4.70512e-23	4.43453	296.462	286.975	281.629	1606.86	1243.27	1569.91	362.025	309.104	291.52	1095.06	1385.73	1194.71
LL0000016920	LOC108191691	52.7552	2.13629	0.280991	4.04387	5.25753e-05	0.000577576	4.39631	14.4176	13.2859	14.7793	43.3896	62.3097	108.639	36.3196	16.5296	23.817	84.2977	107.546	107.731
LL0000028226	si:dkeyp-68b7.12	52.3696	2.12894	0.241318	4.67821	2.89386e-06	3.75095e-05	4.37395	16.2198	24.8003	9.8529	62.1918	87.6231	83.3921	29.29	23.968	14.2902	111.046	70.4609	95.3004
LL0000022868	ptpdc1b	23.7076	2.12837	0.364008	3.09986	0.00193611	0.0169752	4.37224	9.91211	6.20007	5.74752	13.0169	37.97	52.0244	3.5148	11.5707	16.1955	50.2544	40.7932	37.2915
LL0000025612	si:ch211-218g23.6	30.0271	2.1218	0.335587	3.3428	0.000829387	0.00772408	4.35237	15.3187	20.3717	9.03182	65.0845	25.3133	65.7956	7.0296	4.95889	10.4795	51.8755	51.9186	33.148
LL0000022443	ppp1r3b	1155.23	2.11198	0.12374	8.98648	2.55269e-19	8.94565e-18	4.32286	479.386	395.033	380.979	1466.57	1554.82	1960.86	411.232	397.538	541.122	1981.81	2289.36	2004.07
LL0000010336	fhit	230.956	2.10917	0.171329	6.47396	9.54665e-11	1.87191e-09	4.31444	100.923	57.5721	95.2447	269.016	290.13	364.171	73.8108	103.31	89.5518	393.93	469.739	464.071
LL0000038536	zgc:112052	1219.23	2.10206	0.0787774	13.9895	1.80701e-44	2.62062e-42	4.29321	437.935	414.519	485.255	1994.48	1830.35	1953.98	429.977	466.136	527.784	1878.05	2097.76	2114.56
LL0000022126	plekhn1	827.559	2.09841	0.112766	9.74062	2.02319e-22	8.73646e-21	4.28238	293.759	339.233	293.124	1317.6	1433.12	1760.41	296.415	323.981	334.39	1134.78	1218.85	1185.04
LL0000027504	si:dkey-283b15.2	15.1159	2.09421	0.36074	3.03324	0.00241947	0.0208719	4.26992	6.30771	4.42862	8.21075	23.1411	24.3397	27.5423	2.3432	4.95889	7.62143	17.0216	33.3762	22.0986
LL0000038735	zgc:153521	175.04	2.09261	0.184097	5.935	2.93854e-09	5.08325e-08	4.2652	79.2969	50.4863	73.8967	170.666	255.08	406.25	70.296	57.0272	69.5456	310.442	263.301	294.188
LL0000004803	calcoco2	56.6584	2.08999	0.274484	3.97106	7.15522e-05	0.00077534	4.25747	18.022	32.7718	35.3062	52.0676	89.5702	105.579	21.0888	9.91778	12.3848	110.235	97.6563	95.3004
LL0000007306	crfb15	22.3539	2.08986	0.337806	3.22629	0.00125405	0.011309	4.25707	9.91211	7.97152	9.8529	18.8022	26.2869	48.9642	12.8876	5.78537	5.71607	54.3072	34.6124	33.148
LL0000012897	isg20	2140.65	2.08979	0.106129	10.2685	9.76865e-25	4.90753e-23	4.25687	838.925	787.409	748.82	3124.05	3529.26	4005.12	620.948	880.203	1008.89	3361.37	3462.47	3320.32
LL0000010565	fosaa	45.357	2.08957	0.258426	4.2162	2.48453e-05	0.000285598	4.25622	18.9231	12.4001	16.4215	78.1014	84.7023	61.2052	19.9172	19.0091	17.1482	89.161	33.3762	93.9192
LL0000016560	LOC108182762	97.821	2.08683	0.192579	5.64356	1.66566e-08	2.68402e-07	4.24813	36.044	31.8861	28.7376	186.575	155.774	208.098	48.0356	51.2419	28.5804	127.257	133.505	138.117
LL0000038693	zgc:152863	111.066	2.08612	0.205499	5.28528	1.25512e-07	1.86481e-06	4.24604	53.165	33.6575	38.5905	95.4572	171.352	248.646	36.3196	44.63	48.5866	196.965	205.202	160.215
LL0000026831	si:dkey-163m14.7	96.771	2.08146	0.177608	6.08905	1.13582e-09	2.0398e-08	4.23237	36.9451	26.5717	35.3062	161.988	133.382	190.501	46.864	30.5798	47.6339	168.595	119.907	162.977
LL0000001802	baxa	1372.39	2.08063	0.10063	10.7386	6.70332e-27	3.73362e-25	4.22991	528.045	527.892	494.287	1955.43	1845.93	2554.55	458.096	519.031	621.147	2207.14	2387.02	2370.08
LL0000013373	klf9	16.5696	2.07534	0.370348	2.9036	0.00368905	0.0307875	4.21444	4.50551	4.42862	8.21075	23.1411	29.2077	34.4279	9.37281	9.0913	2.85804	22.6955	37.0847	13.8117
LL0000024020	rrad	110.735	2.07262	0.190627	5.6268	1.83579e-08	2.94993e-07	4.20649	50.4617	42.5148	37.7694	138.847	228.794	234.875	57.4084	33.0593	36.2018	137.794	168.117	162.977
LL0000005546	ch25h	16.0558	2.06778	0.3411	3.1304	0.0017457	0.015429	4.19241	7.20881	5.31435	7.38967	33.2654	20.4454	27.5423	3.5148	8.26482	4.76339	27.5589	19.7785	27.6233
LL0000005700	ciita	17.7585	2.0666	0.370641	2.87773	0.00400546	0.0331521	4.189	6.30771	5.31435	8.21075	11.5706	19.4718	35.9581	10.5444	6.61185	4.76339	39.7172	25.9593	38.6726
LL0000012817	ipmka	21.6832	2.06238	0.302809	3.50842	0.000450785	0.00437854	4.17675	6.30771	6.20007	9.03182	30.3728	25.3133	34.4279	10.5444	9.91778	8.57411	42.1488	46.9739	30.3856
LL0000024516	serpinh1a	4486.04	2.05703	0.0997314	10.5988	3.01825e-26	1.6148e-24	4.1613	1932.86	1849.39	1487.79	9000.46	6895.94	6059.32	1709.37	1691.81	1756.74	6524.96	7437.95	7485.91
LL0000009547	elac1	293.308	2.05245	0.150204	7.00684	2.43759e-12	5.44128e-11	4.14811	120.748	92.1154	100.171	584.314	512.108	518.714	92.5565	133.064	143.855	356.644	475.92	389.489
LL0000012111	higd1a	518.697	2.05044	0.158162	6.64156	3.10374e-11	6.36171e-10	4.14232	260.418	143.487	154.362	634.935	730.192	1061.15	193.314	226.456	233.406	808.933	987.689	790.026
LL0000011671	gpx1b	267.357	2.0354	0.11389	9.09122	9.79309e-20	3.51196e-18	4.09936	94.6156	110.716	114.95	393.399	394.304	476.636	94.8997	90.913	122.896	405.277	487.046	422.637
LL0000022222	pnpla2	61.3973	2.03205	0.243988	4.22994	2.33758e-05	0.000270729	4.08986	19.8242	26.5717	24.6322	144.632	121.699	104.814	31.6332	23.1415	19.0536	63.2233	58.0993	99.4439
LL0000022635	proca1	787.393	2.03046	0.0733872	14.0414	8.69439e-45	1.30184e-42	4.08535	318.089	291.403	317.756	1371.11	1320.19	1226.4	310.474	324.807	294.378	1266.9	1166.93	1240.29
LL0000030579	tmem240b	71.6953	2.02796	0.283915	3.62067	0.00029384	0.00293446	4.07829	23.4286	15.0573	20.5269	69.4234	171.352	163.724	53.8936	25.6209	33.3438	97.2665	103.837	82.8699
LL0000039821	grxcr1a	16.8446	2.02544	0.356602	2.87559	0.00403276	0.0333422	4.07116	7.20881	8.85725	5.74752	15.9095	19.4718	28.3074	2.3432	4.95889	10.4795	30.8011	32.1401	35.9103
LL0000023359	rcvrn3	87.2465	2.02456	0.204978	4.99842	5.78008e-07	8.07286e-06	4.06869	42.3517	31.8861	27.0955	91.1183	129.487	152.248	48.0356	28.9269	30.4857	187.238	113.726	164.359
LL0000001341	arid6	25.4384	2.02451	0.271829	3.76896	0.000163928	0.00169508	4.06855	14.4176	8.85725	9.8529	31.8191	36.0228	40.5484	10.5444	9.91778	6.66875	43.7699	44.5016	48.3408
LL0000012307	hps6	284.299	2.01303	0.101269	10.0033	1.47336e-23	6.86348e-22	4.03628	109.033	112.487	120.698	445.467	403.066	513.359	107.787	107.443	120.038	457.963	436.363	477.883
LL0000026651	si:dkey-111k8.3	687.436	2.01237	0.121468	8.33451	7.78194e-17	2.36421e-15	4.03445	269.429	251.546	279.165	824.403	876.231	1204.21	262.439	283.483	292.472	1132.34	1315.27	1258.24
LL0000012474	ier2a	688.452	2.00772	0.111564	9.0327	1.67495e-19	5.94195e-18	4.02146	241.495	254.203	278.344	866.347	1068.03	1195.8	254.237	292.575	323.911	1001.85	1201.54	1283.1
LL0000010206	fbxo30a	457.003	2.00606	0.114901	8.75593	2.02435e-18	6.70682e-17	4.01684	187.429	171.831	160.11	653.737	651.331	624.293	179.255	181.826	212.447	799.207	756.528	906.044
LL0000039723	zp3b	28.0211	2.0036	0.276914	3.62421	0.000289849	0.00289585	4.00998	13.5165	10.6287	9.03182	44.836	47.7059	56.6148	14.0592	13.2237	7.62143	54.3072	37.0847	27.6233
LL0000034891	XLOC_020714	24.3491	2.00267	0.286238	3.50291	0.000460197	0.00446432	4.0074	9.91211	8.85725	11.495	28.9264	36.0228	37.4882	10.5444	7.43834	10.4795	50.2544	29.6677	51.1031
LL0000010248	fdxacb1	230.482	2.00181	0.115982	8.63765	5.73812e-18	1.85316e-16	4.00502	100.022	98.3155	80.4653	328.315	330.047	431.497	84.3552	91.7395	98.1259	359.076	364.666	399.157
LL0000027246	si:dkey-237j10.2	23.8795	1.99735	0.307125	3.24736	0.00116479	0.0105577	3.99265	7.20881	10.6287	7.38967	50.6213	42.8379	22.952	4.6864	13.2237	13.3375	40.5277	35.8485	37.2915
LL0000026786	si:dkey-154b15.1	203.12	1.99378	0.188007	5.28588	1.25104e-07	1.85994e-06	3.98279	87.4068	91.2297	81.2864	176.451	247.292	357.285	59.7516	78.5158	90.5045	360.697	420.293	386.726
LL0000004369	CABZ01071020.1	72.1759	1.9931	0.172982	5.74106	9.40883e-09	1.55081e-07	3.98091	23.4286	31.8861	36.9484	107.028	113.91	136.947	32.8048	24.7945	24.7696	111.046	116.199	106.35
LL0000020506	npas4l	95.2797	1.99168	0.17864	5.55128	2.83589e-08	4.45152e-07	3.977	36.044	32.7718	51.7277	117.152	189.85	178.26	42.1776	34.7122	33.3438	155.626	121.143	150.547
LL0000004479	CABZ01078737.1	383.782	1.99131	0.159229	6.22573	4.7933e-10	8.86356e-09	3.97599	139.671	132.859	128.909	400.631	707.8	787.252	203.859	149.593	174.34	629.801	516.713	633.955
LL0000032046	wdr89	277.451	1.99062	0.103658	9.55659	1.21706e-21	4.91493e-20	3.97407	107.231	116.03	103.455	475.84	413.776	481.991	125.361	104.963	113.369	394.74	420.293	472.358
LL0000009961	fam110a	274.079	1.98964	0.121146	8.16899	3.10973e-16	9.07687e-15	3.97137	131.561	101.858	111.666	455.591	446.878	511.063	130.048	92.566	96.2206	399.603	437.599	374.296
LL0000012348	hsd17b2	153.828	1.98058	0.161176	6.08393	1.1727e-09	2.10275e-08	3.94653	63.0771	49.6006	49.2645	232.858	193.744	208.863	71.4676	58.6802	81.9304	260.188	315.22	261.04
LL0000015022	LOC101884966	34.2808	1.97748	0.318954	3.06464	0.00217932	0.0189134	3.93804	20.7253	7.0858	4.92645	28.9264	44.7851	68.0908	15.2308	21.4885	14.2902	53.4966	72.9332	59.3901
LL0000021787	pigv	119.417	1.97727	0.232916	4.19582	2.71887e-05	0.000311448	3.93748	36.9451	57.5721	55.012	83.8866	159.669	270.068	49.2072	38.0182	54.3027	179.943	263.301	185.076
LL0000026413	si:ch73-281k2.5	27.2993	1.97644	0.31738	3.07658	0.00209392	0.0182478	3.93522	11.7143	8.85725	10.674	24.5875	50.6267	42.0786	23.432	5.78537	7.62143	55.1177	34.6124	52.4843
LL0000008490	cxcl18b	66.6943	1.97552	0.325576	2.99629	0.00273287	0.0233224	3.9327	59.4727	34.5433	11.495	85.333	98.3326	143.067	10.5444	32.2328	13.3375	87.5399	100.129	124.305
LL0000003513	BX842699.1	113.161	1.96713	0.235223	4.11157	3.92971e-05	0.000437543	3.90991	56.7694	34.5433	74.7178	96.9035	145.065	211.923	44.5208	34.7122	31.4384	221.281	223.744	182.314
LL0000026652	si:dkey-111k8.5	389.419	1.96269	0.149037	6.45938	1.05135e-10	2.04582e-09	3.89788	175.715	161.202	137.941	363.027	560.788	700.8	151.136	166.949	161.955	676.813	686.067	730.636
LL0000019834	myhb	66.1409	1.95908	0.197836	4.84784	1.24814e-06	1.67916e-05	3.88813	31.5385	29.2289	22.9901	91.1183	110.989	121.645	24.6036	38.0182	16.1955	123.204	90.2394	93.9192
LL0000022272	polr2a	9100.83	1.95492	0.0951843	10.0324	1.09856e-23	5.18033e-22	3.87695	3782.82	3225.81	3433.74	15064.9	15771.2	14092.5	4595.02	3882.81	3477.28	15415.9	12203.3	14264.7
LL0000027904	si:dkey-79d12.5	131.99	1.9523	0.169133	5.63046	1.79726e-08	2.89003e-07	3.8699	55.8683	64.6579	74.7178	206.824	175.246	172.14	45.6924	38.8446	43.8232	231.819	231.161	243.085
LL0000012313	hrasls	39.8625	1.95032	0.238444	3.98551	6.73351e-05	0.000730329	3.8646	12.6154	23.0288	14.7793	63.6381	79.8344	60.4401	11.716	22.315	13.3375	63.2233	69.2247	44.1973
LL0000009846	eva1bb	170.743	1.94689	0.164451	5.75788	8.51747e-09	1.41095e-07	3.85542	71.187	62.0007	65.686	238.643	187.903	275.423	57.4084	64.4656	100.984	303.958	320.164	301.094
LL0000029933	tagapa	33.7804	1.94655	0.25432	3.72188	0.000197745	0.00202298	3.85451	9.01101	13.2859	19.7058	40.497	53.5474	74.9764	10.5444	15.7032	15.2429	51.0649	50.6824	51.1031
LL0000034365	XLOC_016838	93.5413	1.9448	0.30222	3.1262	0.00177082	0.015639	3.84985	38.7473	34.5433	27.0955	43.3896	75.94	169.079	36.3196	45.4565	49.5393	176.701	221.272	204.412
LL0000024015	rpz2	295.221	1.94326	0.11393	8.27931	1.23891e-16	3.70533e-15	3.84574	140.572	109.83	145.33	383.275	452.719	489.642	108.959	111.575	114.321	495.249	510.532	480.645
LL0000035250	XLOC_023863	25.0701	1.94249	0.329047	2.86431	0.00417914	0.0344413	3.8437	16.2198	7.0858	5.74752	27.4801	28.2341	49.7292	12.8876	4.95889	16.1955	47.8227	33.3762	51.1031
LL0000038707	zgc:153115	1448.82	1.94198	0.127635	7.38025	1.57987e-13	3.83074e-12	3.84233	602.837	459.691	455.697	2350.27	2556.65	2120	759.197	651.268	664.97	2504.61	1886.37	2374.22
LL0000015297	LOC101886337	21.9779	1.93532	0.310299	3.01427	0.00257602	0.022101	3.82464	15.3187	8.85725	12.3161	24.5875	37.97	41.3135	5.858	5.78537	6.66875	43.7699	30.9039	30.3856
LL0000019185	mir21-1	62.6152	1.93422	0.309966	3.01394	0.00257881	0.0221118	3.82171	28.8352	46.9434	25.4533	39.0507	68.1513	151.483	11.716	19.0091	23.817	126.447	101.365	109.112
LL0000034750	XLOC_019674	62.2012	1.93398	0.262319	3.56048	0.000370175	0.00365248	3.82109	29.7363	20.3717	28.7376	96.9035	160.642	125.471	28.1184	26.4474	21.9116	59.1705	96.4202	52.4843
LL0000009028	dnah3	59.9179	1.92428	0.21886	4.22314	2.40925e-05	0.000278192	3.79546	34.2418	20.3717	16.4215	104.135	79.8344	78.0366	18.7456	24.7945	34.2964	77.8132	108.782	121.543
LL0000013552	lbh	235.339	1.92073	0.143454	6.41827	1.37836e-10	2.66194e-09	3.78614	87.4068	104.516	91.9604	286.372	332.968	345.044	79.6688	110.749	115.274	472.553	359.721	437.829
LL0000028781	slc45a4	588.615	1.91819	0.104309	8.80259	1.33692e-18	4.48081e-17	3.77949	272.133	226.746	235.648	1034.12	1037.85	1000.71	251.894	224.803	268.655	942.675	772.598	795.551
LL0000038333	zbtb7a	115.01	1.91558	0.163337	5.60549	2.07672e-08	3.31398e-07	3.77266	46.8573	61.115	43.517	143.186	207.375	164.489	48.0356	49.5889	40.0125	190.48	152.047	233.417
LL0000013407	klhl35	34.4137	1.91535	0.252216	3.62923	0.000284263	0.0028425	3.77205	17.1209	15.943	9.03182	59.2992	57.4418	62.7353	8.2012	16.5296	19.0536	39.7172	45.7378	62.1524
LL0000004772	cacng4a	37.9535	1.9077	0.255426	3.55365	0.000379928	0.00374231	3.75209	9.91211	16.8288	14.7793	43.3896	44.7851	55.8498	18.7456	17.3561	19.0536	90.7821	61.8078	62.1524
LL0000027230	si:dkey-234h16.7	93.6639	1.90561	0.146836	6.16751	6.9374e-10	1.26458e-08	3.74668	47.7584	36.3147	41.0537	147.525	141.171	156.838	42.1776	36.3652	33.3438	138.605	161.936	140.879
LL0000010583	foxd5	87.6731	1.89185	0.191147	4.66576	3.07473e-06	3.97645e-05	3.71111	36.9451	26.5717	58.2963	121.491	134.355	154.543	22.2604	42.1506	35.2491	124.015	159.464	136.735
LL0000022625	prmt6	658.239	1.89164	0.166778	5.34626	8.97913e-08	1.35504e-06	3.71056	346.924	184.231	210.195	974.821	912.254	1120.82	201.515	372.743	360.113	1018.87	1080.4	1115.98
LL0000013047	jund	87.3423	1.88211	0.197503	4.46632	7.95763e-06	9.77077e-05	3.68614	30.6374	59.3436	31.2008	148.971	140.197	108.639	42.1776	29.7533	30.4857	142.658	110.018	174.027
LL0000013176	kcnk1b	54.0424	1.87846	0.216054	4.06591	4.78451e-05	0.000527623	3.67681	20.7253	19.4859	33.6641	102.689	97.359	59.6751	24.6036	15.7032	23.817	78.6238	86.5309	85.6322
LL0000038382	zdhhc18b	226.459	1.87832	0.144057	6.09701	1.08072e-09	1.94387e-08	3.67646	108.132	82.3724	84.5707	413.648	392.357	442.208	112.474	99.1778	96.2206	306.39	295.441	284.52
LL0000013958	LOC100005965	52.3853	1.87131	0.248883	3.50089	0.000463702	0.00448887	3.65865	18.022	19.4859	20.5269	59.2992	71.072	93.3379	26.9468	33.8858	17.1482	128.068	82.8225	58.0089
LL0000038268	yrdc	383.042	1.86973	0.136963	6.35009	2.15186e-10	4.09742e-09	3.65464	198.242	131.087	153.541	561.173	503.346	660.251	126.533	152.899	224.832	641.149	620.55	622.905
LL0000025125	si:ch211-148l7.4	548.774	1.86722	0.117593	7.37478	1.64616e-13	3.98726e-12	3.64829	251.407	263.06	221.69	728.946	775.951	782.662	247.208	187.611	247.696	1083.71	872.726	922.618
LL0000022040	pkp2	493.585	1.86578	0.100301	8.63182	6.03816e-18	1.94461e-16	3.64464	195.539	220.545	203.627	728.946	736.034	840.041	179.255	233.894	240.075	693.835	759	892.233
LL0000026464	si:ch73-335l21.4	52.3662	1.8627	0.230164	3.7482	0.000178107	0.00183184	3.63688	29.7363	36.3147	18.8847	76.655	103.201	97.9283	14.0592	19.0091	17.1482	68.0866	74.1694	73.2017
LL0000022231	pnrc1	36.9376	1.86261	0.267495	3.22475	0.00126081	0.0113611	3.63664	17.1209	29.2289	14.7793	60.7455	51.6003	67.3257	9.37281	7.43834	17.1482	46.2016	64.2801	58.0089
LL0000009405	eef2a.2	55.5456	1.86065	0.205528	4.18749	2.82055e-05	0.000322295	3.6317	18.9231	27.4575	20.5269	63.6381	76.9136	78.8017	30.4616	22.315	24.7696	87.5399	96.4202	118.78
LL0000024574	sftpba	21.0363	1.85674	0.308692	2.7754	0.00551341	0.0443283	3.62189	10.8132	7.0858	9.03182	23.1411	33.102	34.4279	8.2012	4.95889	15.2429	42.9594	35.8485	27.6233
LL0000015547	LOC103909000	33.9507	1.85303	0.276855	3.08113	0.00206214	0.0179845	3.61257	13.5165	12.4001	18.8847	27.4801	42.8379	70.386	9.37281	21.4885	12.3848	61.6021	61.8078	55.2466
LL0000022088	plcxd1	28.5471	1.85054	0.307231	2.76842	0.00563291	0.0452103	3.60636	14.4176	6.20007	6.5686	31.8191	43.8115	38.2533	22.2604	8.26482	18.1009	52.686	40.7932	59.3901
LL0000019824	myh11b	21.8376	1.8477	0.293404	2.8892	0.00386219	0.0321095	3.59927	10.8132	6.20007	9.8529	41.9433	34.0756	28.3074	7.0296	7.43834	15.2429	34.0433	28.4316	38.6726
LL0000010627	foxq1a	84.6284	1.84656	0.175197	4.83203	1.35149e-06	1.80976e-05	3.59641	26.1319	32.7718	31.2008	128.723	128.514	127.766	51.5504	43.8035	36.2018	114.288	126.088	168.502
LL0000005174	ccng1	21527.7	1.8436	0.0894254	9.43353	3.96529e-21	1.55503e-19	3.58904	10195.1	9069.82	10853	39658.1	33002.7	35664.3	8908.85	8368.13	8896.12	29908.7	32754.4	31052.7
LL0000005936	cntf	125.517	1.84045	0.163237	5.14866	2.62351e-07	3.78571e-06	3.58122	56.7694	72.6294	43.517	148.971	168.431	218.044	49.2072	44.63	62.8768	213.986	232.397	194.744
LL0000025151	si:ch211-151h10.2	53.2362	1.83953	0.196155	4.27994	1.86942e-05	0.000219023	3.57894	23.4286	17.7145	22.9901	89.6719	73.9928	92.5729	19.9172	26.4474	28.5804	72.9499	100.129	70.4394
LL0000013969	LOC100007100	90.7695	1.83866	0.244035	3.43666	0.000588933	0.00560009	3.57679	41.4506	40.7433	48.4434	63.6381	101.253	192.796	44.5208	24.7945	39.0598	154.816	194.077	143.641
LL0000021990	pip5kl1	199.936	1.83562	0.241757	3.45646	0.000547314	0.0052389	3.56926	102.726	89.4582	91.1393	99.7962	257.028	457.509	90.2133	73.5569	79.0723	349.349	393.098	316.287
LL0000014680	LOC101883166	121.313	1.82904	0.173536	4.77733	1.77642e-06	2.34607e-05	3.553	59.4727	59.3436	64.8649	146.078	158.695	196.622	62.0948	35.5387	39.0598	202.639	196.549	234.798
LL0000008458	cx28.8	63.3249	1.82858	0.196056	4.22623	2.37637e-05	0.000274946	3.55187	29.7363	23.9146	27.9165	62.1918	104.174	115.525	31.6332	33.8858	20.9589	111.046	93.9479	104.969
LL0000024160	s1pr5b	69.0692	1.82821	0.1907	4.343	1.4055e-05	0.000167404	3.55096	32.4396	20.3717	28.7376	131.615	104.174	124.706	32.8048	38.8446	28.5804	84.2977	89.0032	113.256
LL0000026146	si:ch211-79h18.2	60.1124	1.82783	0.261264	3.16854	0.00153206	0.0136243	3.55002	27.9341	23.9146	34.4851	67.9771	54.521	120.115	37.4912	19.8356	16.1955	141.847	80.3502	96.6816
LL0000017206	LOC110438149	31.5983	1.82613	0.284468	2.90411	0.00368294	0.0307476	3.54584	9.01101	23.0288	15.6004	66.5308	58.4154	57.3799	15.2308	8.26482	12.3848	37.2855	34.6124	41.435
LL0000008760	ddit4	1454.52	1.82492	0.150047	5.49772	3.84725e-08	5.97399e-07	3.54287	453.254	741.352	851.455	2058.12	1859.56	2360.99	508.475	573.578	711.651	1980.18	2488.38	2867.3
LL0000017016	LOC110437795	255.369	1.82369	0.176338	4.67108	2.99615e-06	3.87918e-05	3.53986	121.649	145.259	103.455	344.225	287.209	345.044	85.5269	77.6893	140.996	513.892	432.655	466.834
LL0000004846	camk2n2	80.0341	1.82248	0.211848	3.88241	0.000103427	0.00109551	3.53689	28.8352	38.0862	42.6959	67.9771	116.831	152.248	28.1184	47.1095	26.675	144.279	144.63	122.924
LL0000030443	tmem102	307.229	1.82039	0.121042	6.7777	1.22104e-11	2.58548e-10	3.53176	120.748	120.459	124.803	522.122	453.693	433.792	165.196	123.972	159.097	415.004	474.684	573.184
LL0000024567	sfrp2l	33.0035	1.81803	0.255574	3.20074	0.00137076	0.012299	3.52598	9.01101	21.2574	11.495	36.158	44.7851	56.6148	12.8876	16.5296	16.1955	46.2016	65.5163	59.3901
LL0000016581	LOC108182859	307.13	1.81451	0.138396	5.88533	3.97259e-09	6.79555e-08	3.51739	146.879	118.687	113.308	329.761	489.716	436.852	137.077	141.328	160.05	559.283	563.687	488.932
LL0000012851	irf10	37.1623	1.81246	0.25883	3.13895	0.00169552	0.0150027	3.5124	9.91211	14.1716	11.495	54.9602	40.8908	59.6751	26.9468	18.1826	19.0536	51.0649	81.5863	58.0089
LL0000005755	cldn10b	112.235	1.81209	0.179753	4.51783	6.24778e-06	7.78323e-05	3.51152	47.7584	45.172	53.3699	98.3499	166.484	206.568	57.4084	56.2008	40.0125	199.396	196.549	179.551
LL0000023329	rbpms	96.655	1.80957	0.212512	3.8095	0.000139249	0.00145029	3.50537	55.8683	28.3432	37.7694	101.243	131.435	211.158	44.5208	41.3241	51.4447	198.586	118.671	139.498
LL0000026667	si:dkey-117a8.1	25.4813	1.80349	0.279155	2.87831	0.00399817	0.0331062	3.49064	9.91211	15.943	13.9583	43.3896	30.1813	43.6087	3.5148	13.2237	10.4795	43.7699	43.2655	34.5291
LL0000030820	top1	67.61	1.80196	0.207331	3.868	0.00010973	0.00115801	3.48693	28.8352	22.1431	26.2744	146.078	73.0192	123.941	28.1184	39.6711	35.2491	98.8877	95.184	93.9192
LL0000027326	si:dkey-242h9.3	43.6122	1.79727	0.236725	3.36793	0.000757346	0.00710482	3.47563	10.8132	25.686	23.8112	56.4065	67.1777	91.8078	16.4024	14.8767	25.7223	60.7916	70.4609	59.3901
LL0000010411	flvcr1	143.749	1.79608	0.157809	5.04455	4.54582e-07	6.4033e-06	3.47275	72.0881	42.5148	51.7277	192.361	219.058	267.008	59.7516	80.9952	79.0723	205.07	227.453	227.892
LL0000006465	CR388042.1	56.4546	1.79471	0.287609	2.76317	0.00572438	0.0458646	3.46946	8.10991	32.7718	32.843	63.6381	62.3097	96.3982	22.2604	15.7032	40.0125	93.2138	127.324	82.8699
LL0000002319	BX005461.3	57.0563	1.79389	0.249725	3.17906	0.00147756	0.0131854	3.46749	22.5275	39.8576	29.5587	98.3499	110.989	109.404	9.37281	22.315	28.5804	68.8971	60.5717	84.2511
LL0000021612	pex12	173.731	1.79088	0.135687	5.82868	5.58671e-09	9.42385e-08	3.46025	90.1101	75.2866	59.9385	244.428	284.288	316.737	64.438	97.5249	80.025	252.082	265.774	254.134
LL0000007614	CT573476.1	254.757	1.78787	0.128496	6.13143	8.70903e-10	1.57891e-08	3.45304	129.759	100.087	125.624	387.614	341.73	452.153	86.6985	131.411	110.511	349.349	462.322	379.82
LL0000002644	BX323590.1	99.1477	1.78749	0.205899	3.82467	0.000130949	0.00136941	3.45215	46.8573	48.7149	59.9385	185.129	136.303	127.001	44.5208	49.5889	16.1955	161.3	147.103	167.121
LL0000013081	kbtbd11	54.6526	1.78703	0.227852	3.45412	0.000552099	0.00527814	3.45103	27.033	21.2574	33.6641	89.6719	53.5474	66.5607	22.2604	17.3561	24.7696	94.8349	90.2394	114.637
LL0000009791	ero1a	51.4912	1.78627	0.27848	2.82343	0.00475126	0.0387821	3.44922	24.3297	41.6291	30.3798	78.1014	73.9928	101.754	8.2012	12.3972	20.9589	68.8971	60.5717	96.6816
LL0000011216	gclm	1226.33	1.78579	0.120278	6.53309	6.44285e-11	1.28406e-09	3.44806	555.979	469.434	481.15	1505.62	1837.16	2289.84	548.309	592.587	662.112	1600.03	2168.22	2005.45
LL0000005780	cldnd1a	407.568	1.78493	0.137102	5.72517	1.0333e-08	1.69829e-07	3.44602	225.275	124.887	160.931	597.331	568.576	783.427	203.859	214.885	171.482	580.357	610.661	649.148
LL0000037230	XLOC_039146	128.475	1.78476	0.237957	3.29789	0.000974148	0.00894818	3.4456	55.8683	32.7718	51.7277	188.022	140.197	120.115	97.2429	62.8126	47.6339	279.641	233.634	232.036
LL0000016974	LOC110437714	287.865	1.78149	0.173779	4.49701	6.8917e-06	8.50727e-05	3.4378	125.253	104.516	124.803	255.999	355.36	454.449	146.45	121.493	157.192	518.755	503.116	586.995
LL0000011253	GDPGP1	80.1834	1.78024	0.241861	3.22597	0.00125547	0.0113174	3.43482	28.8352	21.2574	18.0636	101.243	109.042	142.302	36.3196	51.2419	61.9241	127.257	133.505	131.211
LL0000013214	kctd14	42.5334	1.77869	0.235136	3.31165	0.000927467	0.00856143	3.43114	15.3187	13.2859	25.4533	47.7286	55.4946	80.3318	22.2604	15.7032	23.817	67.276	58.0993	85.6322
LL0000026590	si:ch73-91k6.2	107.072	1.77394	0.208243	3.71652	0.000201982	0.00206358	3.41987	60.3738	47.8291	50.0856	156.203	147.012	103.284	51.5504	45.4565	34.2964	166.164	153.283	269.327
LL0000002850	BX510934.1	58.7582	1.77216	0.185794	4.15599	3.23876e-05	0.00036623	3.41564	28.8352	23.9146	25.4533	75.2087	88.5967	104.049	32.8048	19.8356	30.4857	93.2138	79.114	103.587
LL0000014735	LOC101883507	105.07	1.76536	0.215176	3.55692	0.000375228	0.0036976	3.3996	49.5606	55.8007	59.9385	120.045	139.223	120.88	48.0356	47.9359	24.7696	218.85	152.047	223.749
LL0000026650	si:dkey-111k8.2	269.141	1.75717	0.205855	3.67819	0.0002349	0.00237985	3.38035	112.638	172.716	162.573	238.643	321.285	436.852	85.5269	90.913	112.416	534.966	519.186	441.973
LL0000010295	fgf2	243	1.75671	0.203429	3.71976	0.000199413	0.00203915	3.37926	108.132	104.516	56.6542	367.366	491.663	413.9	152.308	123.146	123.848	441.752	297.914	234.798
LL0000010570	fosl2	241.563	1.75617	0.13101	5.77186	7.84021e-09	1.30344e-07	3.378	135.165	117.801	100.992	334.1	294.024	353.46	103.101	100.004	104.795	437.699	377.028	440.592
LL0000023186	rap2b	3034.82	1.75504	0.0977757	7.7222	1.1434e-14	3.00292e-13	3.37536	1466.09	1152.33	1142.12	4991.26	4649.86	4680.67	1423.49	1691.81	1447.12	4310.53	4542.87	4919.71
LL0000009731	epoa	66.6669	1.75215	0.193518	3.88672	0.000101607	0.00107772	3.3686	31.5385	39.8576	34.4851	89.6719	94.4382	111.7	29.29	19.8356	28.5804	106.993	133.505	80.1076
LL0000019790	mxtx1	97.1357	1.74626	0.230599	3.2362	0.00121132	0.0109537	3.35488	33.3407	57.5721	71.4335	173.559	101.253	180.555	26.9468	35.5387	40.9652	105.372	170.59	168.502
LL0000005393	CDPF1	221.816	1.746	0.175698	4.24591	2.17711e-05	0.000253162	3.35427	103.627	78.8295	137.941	273.355	222.952	372.587	91.3849	87.6071	111.463	371.234	458.614	352.197
LL0000010893	fsta	977.372	1.7452	0.0996105	7.48111	7.36977e-14	1.83917e-12	3.35241	439.737	519.92	388.368	1418.84	1361.08	1526.3	370.226	457.044	517.305	1450.89	1684.88	1593.86
LL0000007305	crfb12	88.026	1.74117	0.168781	4.39128	1.12686e-05	0.000135831	3.34305	40.5495	43.4005	34.4851	95.4572	132.408	120.88	36.3196	42.1506	46.6813	162.111	158.228	143.641
LL0000021721	phlda1	213.006	1.73969	0.154893	4.77548	1.7928e-06	2.36635e-05	3.33963	105.429	90.3439	82.1075	376.044	259.948	247.881	101.929	121.493	85.7411	309.632	347.36	428.161
LL0000026248	si:ch73-15n15.3	35.0399	1.7376	0.263334	2.80101	0.00509437	0.0412324	3.3348	21.6264	20.3717	15.6004	27.4801	46.7323	71.1511	14.0592	10.7443	15.2429	59.981	58.0993	59.3901
LL0000034883	LOC101882460	94.3902	1.73579	0.182047	4.04176	5.30507e-05	0.000581968	3.33062	61.2749	52.2578	36.9484	112.813	161.616	156.838	33.9764	38.8446	39.0598	184.806	128.56	125.686
LL0000039103	zgc:194210	257.08	1.73413	0.134136	5.47304	4.4239e-08	6.83718e-07	3.32679	117.143	136.402	117.414	335.547	297.918	421.551	105.444	113.228	123.848	501.733	425.238	389.489
LL0000014495	LOC101882237	238.449	1.73385	0.167316	4.38601	1.15451e-05	0.000138944	3.32614	98.22	103.63	100.992	193.807	348.545	403.954	127.704	111.575	120.99	381.771	435.127	435.067
LL0000001390	armt1	593.84	1.73336	0.111623	6.57	5.03157e-11	1.01153e-09	3.32502	258.616	240.031	306.261	701.466	834.366	1018.3	316.332	261.168	267.703	926.464	1039.61	955.766
LL0000039087	zgc:193690	124.074	1.73133	0.192848	3.79225	0.000149289	0.00154926	3.32033	74.7914	36.3147	45.1591	143.186	143.118	171.375	56.2368	64.4656	67.6402	211.555	236.106	238.942
LL0000010367	fjx1	77.6589	1.72897	0.172968	4.21447	2.50364e-05	0.000287507	3.3149	36.9451	30.1146	27.9165	121.491	110.989	138.477	43.3492	38.0182	40.9652	106.183	142.158	95.3004
LL0000026360	si:ch73-248e21.1	137.412	1.72865	0.138576	5.25811	1.45546e-07	2.15414e-06	3.31417	60.3738	65.5436	69.7914	227.072	158.695	223.399	49.2072	66.945	68.5929	226.955	211.383	220.986
LL0000028013	si:dkey-8l13.5	157.234	1.72794	0.140576	5.1783	2.23921e-07	3.25355e-06	3.31255	84.7035	76.1723	61.5806	211.163	223.926	292.255	77.3256	80.9952	58.1134	256.946	203.966	259.659
LL0000011220	gcnt3	28.6427	1.72723	0.259688	2.8004	0.00510399	0.0412957	3.31092	16.2198	8.85725	11.495	40.497	43.8115	49.7292	11.716	10.7443	20.9589	36.475	53.1547	40.0538
LL0000028971	smcr8b	102.711	1.72558	0.17105	4.2419	2.21631e-05	0.00025733	3.30713	41.4506	39.8576	69.7914	121.491	166.484	185.146	39.8344	49.5889	45.7286	179.943	149.575	143.641
LL0000027869	si:dkey-75b17.1	150.445	1.72551	0.167576	4.32943	1.49494e-05	0.000177325	3.30697	70.2859	53.1435	70.6124	153.31	189.85	302.201	83.1836	76.0363	67.6402	231.819	255.884	251.372
LL0000008779	ddx28	457.355	1.72301	0.127886	5.65356	1.57159e-08	2.54133e-07	3.30125	200.044	170.059	173.247	681.217	745.77	755.119	215.575	302.492	214.353	625.748	694.72	709.919
LL0000003783	BX936439.1	49.6911	1.72215	0.219523	3.28966	0.0010031	0.00918239	3.29929	22.5275	20.3717	30.3798	80.994	73.0192	63.5004	14.0592	33.0593	16.1955	71.3288	97.6563	73.2017
LL0000038754	zgc:153901	168.008	1.71747	0.193565	3.70661	0.00021005	0.00214126	3.28859	73.8903	86.801	98.529	130.169	217.11	299.906	59.7516	73.5569	77.167	285.315	276.899	337.004
LL0000024035	rrn3	903.392	1.71744	0.106672	6.72571	1.74734e-11	3.65294e-10	3.28853	444.243	330.375	376.873	1475.25	1310.45	1621.17	439.35	508.286	429.658	1300.13	1330.1	1274.82
LL0000024525	sesn3	1253.6	1.71533	0.169584	4.21815	2.46318e-05	0.000283383	3.28372	487.496	875.096	807.938	2105.84	1735.91	2012.89	473.327	397.538	468.718	1801.86	2086.63	1789.99
LL0000030870	tph2	47.5408	1.715	0.251811	2.83944	0.00451933	0.0369806	3.28297	20.7253	21.2574	36.9484	57.8529	56.4682	104.814	17.574	14.0502	22.8643	85.1082	56.8632	75.9641
LL0000025165	si:ch211-152p11.4	111.655	1.71304	0.159917	4.45884	8.2405e-06	0.000100966	3.27852	46.8573	56.6864	55.012	180.79	165.51	148.423	52.722	38.8446	61.9241	132.931	191.604	208.556
LL0000020701	nuak1a	1043.92	1.71036	0.0725264	9.79452	1.18859e-22	5.2007e-21	3.27243	467.671	555.349	457.339	1718.23	1584.03	1611.23	479.185	486.798	483.961	1495.47	1530.36	1657.4
LL0000005776	cldna	158.367	1.7084	0.152908	4.63283	3.60702e-06	4.61566e-05	3.26798	91.0112	62.8865	80.4653	185.129	217.11	288.43	50.3788	74.3834	85.7411	263.43	258.357	243.085
LL0000011999	hdc	77.4603	1.70049	0.217607	3.21904	0.00128619	0.0115717	3.2501	32.4396	36.3147	36.9484	59.2992	124.619	169.844	32.8048	37.1917	43.8232	108.614	102.601	145.022
LL0000039376	zmp:0000001316	72.7912	1.70046	0.191335	3.66092	0.000251312	0.00253278	3.25005	31.5385	39.8576	52.5488	118.598	108.068	94.8681	23.432	27.2739	28.5804	101.319	116.199	131.211
LL0000005297	cdc42l2	69.4234	1.69528	0.219659	3.16528	0.00154936	0.0137569	3.2384	42.3517	32.7718	42.6959	75.2087	78.8608	125.471	22.2604	36.3652	19.0536	106.993	132.269	118.78
LL0000027235	si:dkey-234i14.2	33.3721	1.69189	0.237244	2.91635	0.00354151	0.0296635	3.23079	12.6154	16.8288	16.4215	43.3896	48.6795	64.2655	16.4024	20.662	12.3848	59.1705	48.2101	41.435
LL0000025346	si:ch211-189a15.5	48.2196	1.68745	0.218865	3.14096	0.00168397	0.0149176	3.22086	34.2418	23.9146	19.7058	86.7793	71.072	90.2777	12.8876	24.7945	20.9589	72.9499	63.044	58.0089
LL0000024511	serpine3	60.4343	1.68493	0.205721	3.32941	0.000870291	0.00807242	3.21525	37.8462	23.0288	34.4851	101.243	106.121	110.169	25.7752	21.4885	29.533	72.9499	97.6563	64.9148
LL0000031393	twnk	675.413	1.6844	0.111703	6.12698	8.95651e-10	1.6211e-08	3.21406	343.319	293.175	252.07	996.515	1192.65	1175.14	345.622	361.173	330.58	975.908	855.42	983.39
LL0000007349	cry1aa	478.116	1.68427	0.1537	4.45197	8.50869e-06	0.000104086	3.21377	198.242	250.66	174.068	844.652	921.016	824.74	219.089	235.547	284.851	645.201	495.699	643.623
LL0000009122	dnttip2	2781.16	1.68302	0.0913333	7.47834	7.52648e-14	1.87422e-12	3.211	1330.93	1116.9	1185.63	4581.95	4070.58	4419.02	1243.07	1478.58	1569.06	3846.08	4232.6	4299.57
LL0000001831	bcdin3d	56.8765	1.68252	0.19069	3.57921	0.000344634	0.00341069	3.20988	30.6374	24.8003	31.2008	111.367	77.8872	83.3921	19.9172	23.1415	31.4384	94.0243	70.4609	84.2511
LL0000001872	bend3	420.223	1.68141	0.100478	6.78168	1.18789e-11	2.51761e-10	3.2074	182.022	177.145	186.384	608.901	611.414	598.281	244.865	186.785	224.832	680.866	705.845	635.336
LL0000026653	si:dkey-112a7.4	203.474	1.67987	0.119571	5.68592	1.30108e-08	2.11726e-07	3.20399	102.726	106.287	82.9286	282.033	321.285	342.749	100.758	81.8217	108.605	298.284	344.888	269.327
LL0000002675	BX323875.1	85.0175	1.67957	0.188502	3.60513	0.000312002	0.00310642	3.20333	31.5385	31.0004	36.9484	163.434	136.303	126.236	56.2368	46.283	40.9652	95.6454	105.073	150.547
LL0000022687	prr5a	354.564	1.67277	0.112182	5.99716	2.00798e-09	3.5372e-08	3.18827	189.231	166.516	160.11	497.535	536.448	483.521	214.403	143.808	144.807	602.242	540.2	575.946
LL0000001755	b4gat1	230.445	1.66671	0.111466	5.98129	2.21377e-09	3.87898e-08	3.1749	115.341	107.173	128.088	387.614	317.39	314.442	105.444	112.402	91.4572	372.045	342.415	371.533
LL0000010628	foxq1b	123.045	1.66475	0.173085	3.84061	0.000122731	0.00128639	3.17059	47.7584	74.4009	65.686	189.468	226.846	247.116	55.0652	56.2008	55.2554	145.9	147.103	165.74
LL0000029137	socs3b	517.077	1.66252	0.123328	5.37202	7.78608e-08	1.18273e-06	3.16569	263.121	249.774	272.597	676.878	690.275	967.042	207.373	246.292	248.649	625.748	833.169	923.999
LL0000019853	mylipb	143.419	1.66212	0.157236	4.211	2.54248e-05	0.000291677	3.16482	83.8024	89.4582	61.5806	211.163	182.061	259.357	60.9232	48.7624	68.5929	188.859	238.578	227.892
LL0000011626	gpr27	61.6935	1.66135	0.213723	3.09443	0.00197189	0.0172758	3.16312	24.3297	23.0288	36.9484	79.5477	103.201	116.29	41.006	25.6209	28.5804	101.319	56.8632	103.587
LL0000024159	s1pr5a	427.876	1.66128	0.111137	5.95016	2.67882e-09	4.64793e-08	3.16297	221.671	191.317	215.943	577.082	523.791	723.752	180.427	225.63	197.205	666.276	766.417	645.004
LL0000012830	iqcd	81.1977	1.66096	0.211652	3.12288	0.00179092	0.0157983	3.16228	34.2418	54.9149	44.338	89.6719	145.065	144.597	38.6628	32.2328	29.533	87.5399	105.073	168.502
LL0000029197	sox4b	1433.74	1.65955	0.131665	5.00936	5.46125e-07	7.64608e-06	3.15919	758.727	609.379	624.838	2552.76	2588.77	2657.84	704.132	756.231	684.023	1748.37	1619.36	1900.48
LL0000011959	hbegfa	428.566	1.65944	0.126421	5.21623	1.82606e-07	2.67687e-06	3.15894	203.649	230.288	188.847	501.874	616.282	788.782	182.77	178.52	254.365	722.204	597.063	678.152
LL0000014168	LOC100333111	412.676	1.65763	0.11546	5.69577	1.22816e-08	2.00284e-07	3.15498	178.418	193.974	183.1	750.641	600.705	717.631	221.433	206.62	208.637	496.87	558.743	635.336
LL0000012073	hexim1	3013.37	1.65701	0.120851	5.4365	5.43386e-08	8.34773e-07	3.15362	1392.2	1489.79	1103.52	4953.65	5221.36	5051.72	1293.45	1688.5	1737.69	3607.78	4278.34	4342.38
LL0000020491	notum1b	254.663	1.65606	0.119595	5.48568	4.11882e-08	6.37422e-07	3.15154	97.3189	131.973	146.151	368.812	399.172	439.912	105.444	124.799	130.517	419.867	341.179	350.816
LL0000025205	si:ch211-158d24.4	46.0525	1.65352	0.213758	3.0573	0.0022334	0.0193391	3.14601	27.9341	21.2574	15.6004	56.4065	57.4418	72.6812	22.2604	21.4885	25.7223	91.5927	64.2801	75.9641
LL0000017276	LOC110438267	68.2478	1.64883	0.223303	2.90558	0.00366569	0.0306147	3.13578	44.1539	27.4575	30.3798	65.0845	73.0192	102.519	36.3196	36.3652	23.817	128.878	144.63	106.35
LL0000029224	spag16	53.4235	1.64293	0.209365	3.07087	0.00213433	0.0185543	3.123	27.033	17.7145	18.0636	63.6381	74.9664	67.3257	33.9764	27.2739	32.3911	89.161	91.4756	98.0627
LL0000026043	si:ch211-39i2.2	166.77	1.64266	0.152036	4.22704	2.3679e-05	0.000274104	3.12241	111.737	75.2866	85.3918	209.717	253.133	263.947	69.1244	56.2008	87.6465	233.44	302.858	252.753
LL0000021305	pars2	234.382	1.63796	0.152749	4.17653	2.9599e-05	0.000336717	3.11225	134.264	77.0581	110.024	338.439	354.387	437.617	110.13	138.022	114.321	267.483	410.404	320.43
LL0000000388	adma	143.397	1.63725	0.176107	3.61854	0.000296269	0.00295743	3.11073	78.3958	72.6294	70.6124	157.649	281.367	291.49	63.2664	66.1185	68.5929	185.617	155.756	229.273
LL0000031123	trim63b	1175.32	1.63573	0.0873655	7.27662	3.4229e-13	8.12024e-12	3.10744	577.606	584.578	533.699	1546.12	1590.85	2055.73	523.706	594.24	621.147	1887.78	1788.72	1799.66
LL0000026303	si:ch73-206p6.1	57.3055	1.6323	0.197362	3.20378	0.00135637	0.0121746	3.10008	31.5385	24.8003	37.7694	60.7455	99.3061	94.8681	24.6036	23.968	25.7223	102.94	84.0586	77.3452
LL0000002980	BX530077.1	386.602	1.63063	0.169247	3.72611	0.000194454	0.00199197	3.09649	192.836	174.488	312.008	532.246	642.569	625.823	147.622	164.47	139.091	475.796	668.76	563.515
LL0000034648	XLOC_018915	1096.58	1.62903	0.145052	4.33656	1.44728e-05	0.000172025	3.09305	537.957	478.291	472.118	1077.51	1371.79	1630.35	610.404	587.629	529.689	1852.93	1747.92	2262.35
LL0000012475	ier2b	365.282	1.61918	0.202218	3.06191	0.00219926	0.0190649	3.07199	115.341	123.116	140.404	338.439	490.689	649.54	250.723	223.977	224.832	534.966	624.259	667.103
LL0000007977	CU467646.6	49.6222	1.6182	0.221241	2.79423	0.00520234	0.041959	3.06991	27.033	27.4575	29.5587	57.8529	58.4154	68.0908	19.9172	16.5296	25.7223	100.509	70.4609	93.9192
LL0000028715	slc35e3	514.989	1.61802	0.104577	5.90972	3.42691e-09	5.89701e-08	3.06954	278.44	192.202	247.144	872.132	738.955	853.048	282.356	268.607	251.507	770.837	724.388	700.251
LL0000026764	si:dkey-14d8.22	160.073	1.61752	0.164418	3.7558	0.000172789	0.00178111	3.06847	55.8683	70.858	115.772	202.485	218.084	267.008	91.3849	66.945	71.4509	220.471	254.648	285.901
LL0000019975	nanp	213.282	1.6156	0.132955	4.63012	3.65457e-06	4.66873e-05	3.06439	126.154	91.2297	87.0339	389.06	346.598	299.14	96.0713	130.584	97.1732	308.821	278.135	309.381
LL0000009885	exosc6	780.21	1.61551	0.129907	4.73811	2.15722e-06	2.82312e-05	3.06421	433.43	262.175	303.798	1265.53	1159.55	1195.03	413.575	461.177	429.658	1026.16	1122.43	1290.01
LL0000018294	lpcat2	299.208	1.61332	0.101727	6.02905	1.64928e-09	2.92995e-08	3.05955	155.89	133.744	151.899	490.303	380.674	434.557	134.734	150.42	156.239	491.196	477.156	433.686
LL0000039722	zp3a.2	53.2854	1.60936	0.217966	2.79567	0.00517923	0.0417872	3.05117	25.2308	33.6575	27.9165	105.581	75.94	93.3379	16.4024	28.9269	24.7696	83.4871	48.2101	75.9641
LL0000020360	nkd3	191.465	1.60689	0.121029	5.01439	5.32007e-07	7.45748e-06	3.04594	95.5167	100.973	77.181	310.959	334.915	271.598	89.0417	104.137	100.984	290.989	242.287	278.995
LL0000006221	CR318673.1	98.0454	1.60544	0.197922	3.05896	0.00222105	0.0192466	3.04288	67.5826	56.6864	38.5905	144.632	152.854	174.435	49.2072	33.0593	46.6813	119.152	192.84	100.825
LL0000023697	rin1a	110.17	1.60216	0.14049	4.28616	1.8179e-05	0.000213369	3.03598	58.5716	47.8291	61.5806	164.881	139.223	182.085	52.722	52.8948	53.35	162.111	152.047	194.744
LL0000021634	pfkfb3	323.535	1.59501	0.215063	2.76667	0.00566321	0.0454061	3.02096	116.242	247.117	242.217	361.58	498.478	690.854	133.562	107.443	119.085	469.311	493.226	403.3
LL0000008744	dcun1d3	800.353	1.59452	0.0844812	7.0373	1.96001e-12	4.39222e-11	3.01994	385.671	426.034	339.925	1076.06	1293.9	1250.12	393.658	431.423	413.463	1146.93	1157.04	1290.01
LL0000021617	pex2	128.365	1.59381	0.160337	3.70349	0.000212652	0.00216683	3.01845	71.187	46.9434	56.6542	151.864	166.484	220.339	63.2664	59.5067	86.6938	188.859	196.549	232.036
LL0000010164	fblim1	502.457	1.593	0.106128	5.58758	2.3025e-08	3.64651e-07	3.01676	276.638	231.174	266.849	731.839	698.064	913.488	231.977	286.789	206.731	698.698	744.166	743.067
LL0000028862	slc7a3b	190.876	1.59261	0.12684	4.67212	2.98105e-06	3.8618e-05	3.01595	120.748	78.8295	90.3182	283.479	259.948	267.773	97.2429	106.616	76.2143	318.548	285.552	305.237
LL0000034203	XLOC_015934	576.259	1.58954	0.16516	3.56951	0.000357655	0.00353349	3.00953	225.275	263.946	266.849	530.8	663.988	924.199	359.681	319.022	291.52	975.908	953.076	1140.84
LL0000007355	cry5	108.025	1.58622	0.161477	3.63036	0.000283021	0.00283255	3.00261	36.044	61.115	76.36	156.203	160.642	178.26	57.4084	44.63	48.5866	166.974	147.103	162.977
LL0000023768	rnf139	486.657	1.58197	0.148597	3.91639	8.98847e-05	0.000961341	2.99377	229.781	210.803	179.815	893.827	873.31	745.173	331.563	274.392	238.17	639.528	578.521	645.004
LL0000030800	tob1a	1632.68	1.5815	0.0882816	6.58693	4.49026e-11	9.06664e-10	2.99282	747.914	853.839	825.18	2694.5	2590.72	2780.25	833.008	882.683	764.048	2100.15	2242.39	2277.54
LL0000025770	si:ch211-239j9.1	76.5106	1.57959	0.164251	3.52869	0.000417627	0.00407363	2.98885	38.7473	37.2004	53.3699	122.937	115.857	121.645	35.148	33.8858	31.4384	119.962	111.254	96.6816
LL0000026250	si:ch73-160h15.3	142.209	1.57757	0.144635	3.99327	6.5169e-05	0.000708167	2.98466	70.2859	78.8295	78.8232	198.146	219.058	282.309	71.4676	57.8537	72.4036	183.996	202.73	190.601
LL0000031392	twistnb	980.564	1.57705	0.120008	4.80843	1.52121e-06	2.02409e-05	2.98359	493.803	444.634	380.979	1589.51	1459.41	1601.28	431.149	567.793	634.484	1230.42	1415.4	1517.9
LL0000038502	zgc:110182	107.597	1.57289	0.152804	3.74922	0.000177387	0.00182525	2.97501	45.9562	65.5436	50.0856	150.417	181.088	166.019	49.2072	43.8035	70.4982	138.605	178.006	151.928
LL0000039411	znf1028	312.954	1.57204	0.192261	2.97531	0.00292693	0.024859	2.97324	163.099	153.23	136.298	258.892	352.439	433.792	124.19	158.685	209.589	599.81	520.422	645.004
LL0000002612	BX323458.1	217.913	1.57139	0.156862	3.64265	0.000269845	0.00270772	2.97192	92.8134	99.2012	112.487	224.18	304.734	299.14	147.622	116.534	91.4572	378.529	332.526	415.731
LL0000013141	kcnj11	634.038	1.56988	0.0961734	5.92551	3.11328e-09	5.37344e-08	2.96879	335.21	311.775	262.744	1090.53	980.405	915.783	299.93	359.52	345.822	843.787	908.575	954.385
LL0000003632	BX908782.3	145.256	1.56508	0.170071	3.3226	0.000891816	0.00825547	2.95893	63.9782	76.1723	109.203	221.287	193.744	270.068	63.2664	72.7304	53.35	173.459	202.73	243.085
LL0000021068	orai1a	104.216	1.56298	0.142087	3.96225	7.42456e-05	0.000802263	2.95464	57.6705	56.6864	49.2645	154.756	127.54	153.013	57.4084	51.2419	43.8232	163.732	154.52	180.933
LL0000004989	cbr1	80.5267	1.55979	0.162646	3.44177	0.000577915	0.00550212	2.94811	31.5385	40.7433	42.6959	107.028	123.646	113.23	41.006	52.0684	36.2018	128.068	105.073	145.022
LL0000014507	LOC101882303	169.316	1.55482	0.179488	3.09114	0.00199388	0.0174485	2.93798	89.209	89.4582	78.8232	135.954	236.582	289.195	71.4676	72.7304	115.274	287.747	290.497	274.852
LL0000024834	si:ch1073-363c19.3	200.281	1.55276	0.113726	4.86048	1.17103e-06	1.57911e-05	2.93378	127.956	84.1439	105.919	292.157	289.156	310.616	97.2429	100.831	94.3152	284.505	325.109	291.426
LL0000032346	XLOC_001247	154.214	1.5483	0.131127	4.18147	2.8963e-05	0.000330295	2.92473	72.9892	72.6294	91.9604	218.395	208.348	236.405	79.6688	62.8126	92.4098	260.999	203.966	249.991
LL0000026317	si:ch73-21d24.1	896.03	1.54396	0.100684	5.40261	6.56778e-08	1.00362e-06	2.91593	476.682	375.547	394.116	1217.8	1363.03	1367.17	574.084	499.195	430.611	1390.91	1327.63	1335.59
LL0000013095	kcna3a	142.832	1.54365	0.164419	3.30648	0.000944774	0.00870725	2.91531	64.8793	60.2293	69.7914	156.203	207.375	223.399	80.8404	106.616	56.2081	251.272	217.563	219.605
LL0000022139	plk3	1787.1	1.54149	0.0731323	7.40428	1.31868e-13	3.23141e-12	2.91095	829.914	874.21	905.646	2509.37	2461.23	2569.85	1026.32	933.924	915.524	2746.97	2756.63	2915.64
LL0000007302	cremb	55.8309	1.54025	0.190419	2.83717	0.0045515	0.0372174	2.90845	31.5385	27.4575	32.0219	62.1918	106.121	96.3982	28.1184	27.2739	25.7223	73.7605	77.8778	81.4887
LL0000011543	gpatch4	797.887	1.53843	0.116751	4.61181	3.99169e-06	5.07132e-05	2.90479	420.814	385.29	310.366	1321.94	1037.85	1188.15	350.309	474.401	509.683	1206.92	1246.05	1122.89
LL0000038762	zgc:153981	142.504	1.53653	0.128363	4.17981	2.91756e-05	0.000332556	2.90097	84.7035	62.8865	67.3281	241.536	206.401	229.52	73.8108	83.4747	65.7348	191.291	211.383	191.982
LL0000011849	gtf3c6	198	1.53542	0.125229	4.27551	1.907e-05	0.000222876	2.89872	101.824	103.63	85.3918	296.496	255.08	338.924	89.0417	105.79	123.848	279.641	332.526	263.803
LL0000012648	il13ra1	159.623	1.53511	0.14429	3.70859	0.000208419	0.00212746	2.89811	89.209	92.1154	86.2129	177.898	209.322	263.182	72.6392	66.1185	85.7411	253.704	294.205	225.13
LL0000028299	si:dkeyp-86h10.3	301.05	1.53234	0.138436	3.84538	0.000120367	0.00126391	2.89254	161.297	128.43	155.183	426.665	341.73	423.081	142.935	130.584	209.589	511.46	462.322	519.318
LL0000005819	cln8	96.977	1.53053	0.159861	3.31871	0.000904331	0.00836205	2.88893	41.4506	68.2008	52.5488	146.078	124.619	158.368	52.722	40.4976	44.7759	167.785	128.56	138.117
LL0000021492	pde12	498.889	1.52631	0.151634	3.47091	0.000518705	0.00498783	2.88047	294.66	158.545	183.1	772.336	705.853	777.306	275.326	309.931	322.005	693.024	763.945	730.636
LL0000026706	si:dkey-121a9.3	78.0305	1.52566	0.18108	2.9029	0.0036973	0.0308452	2.87917	33.3407	58.4578	42.6959	104.135	111.963	103.284	30.4616	32.2328	42.8705	105.372	145.866	125.686
LL0000012153	hlfb	79.2716	1.52554	0.151325	3.47293	0.00051481	0.00495244	2.87895	39.6484	41.6291	42.6959	115.706	110.016	120.88	49.2072	38.0182	35.2491	124.825	129.796	103.587
LL0000026888	si:dkey-177p2.6	550.552	1.52095	0.085887	6.06556	1.31494e-09	2.35049e-08	2.8698	278.44	285.203	299.692	705.805	890.835	872.939	302.273	252.077	293.425	830.008	794.848	801.076
LL0000005016	ccdc103	104.088	1.51944	0.16385	3.17018	0.00152343	0.0135684	2.86679	52.2639	38.9719	46.8013	107.028	160.642	172.14	70.296	56.2008	60.9714	155.626	158.228	169.883
LL0000021267	paqr4a	189.111	1.51811	0.140177	3.69612	0.000218923	0.0022268	2.86416	93.7145	100.087	78.8232	299.389	267.737	277.719	106.616	124.799	83.8357	328.275	211.383	296.95
LL0000013391	klhl18	296.596	1.51109	0.101352	5.04275	4.58888e-07	6.45607e-06	2.85026	152.286	155.002	140.404	426.665	380.674	453.684	182.77	135.543	161.003	440.942	477.156	453.022
LL0000005461	cep41	157.819	1.50846	0.131756	3.85908	0.000113817	0.00119895	2.84505	93.7145	76.1723	80.4653	211.163	227.82	201.977	69.1244	72.7304	100.031	273.157	236.106	251.372
LL0000001715	b3galt2	396.965	1.50801	0.145935	3.48105	0.000499446	0.00481268	2.84417	192.836	188.659	206.09	846.098	667.883	593.691	208.545	231.415	210.542	470.932	452.433	494.457
LL0000029215	sp5l	158.901	1.50608	0.145989	3.46655	0.000527184	0.0050646	2.84037	72.0881	72.6294	73.0757	237.197	232.688	262.417	78.4972	76.0363	124.801	201.828	243.523	232.036
LL0000008962	dkk1b	181.804	1.50586	0.116692	4.335	1.45763e-05	0.000173166	2.83994	90.1101	93.8868	85.3918	248.767	255.08	318.267	92.5565	100.831	106.7	254.514	285.552	249.991
LL0000027859	si:dkey-73n10.1	627.814	1.5033	0.117597	4.27985	1.87023e-05	0.000219023	2.8349	333.407	344.547	318.577	1102.1	1104.05	1038.96	310.474	329.766	327.722	804.881	718.207	801.076
LL0000017576	LOC110439327	104.002	1.50089	0.176859	2.83217	0.00462326	0.037764	2.83018	45.9562	54.9149	69.7914	112.813	147.012	184.381	37.4912	68.598	47.6339	138.605	155.756	185.076
LL0000020206	nepro	182.166	1.49892	0.143419	3.47873	0.000503788	0.00485046	2.82631	71.187	77.0581	114.129	255.999	266.764	282.309	84.3552	104.963	118.132	218.85	296.677	295.569
LL0000022935	puraa	378.692	1.49862	0.102747	4.85289	1.21676e-06	1.6379e-05	2.82572	222.572	153.23	211.837	564.065	591.943	610.522	202.687	213.232	184.82	523.618	557.506	508.269
LL0000011779	grpel2	1835.59	1.49359	0.0766942	6.43587	1.22772e-10	2.37699e-09	2.8159	956.969	869.782	956.552	2549.86	2484.6	3158.95	1013.43	1013.27	966.016	2762.37	2614.47	2680.84
LL0000018185	LOC570723	125.056	1.49165	0.139214	3.53161	0.000413035	0.00403396	2.81211	50.4617	59.3436	63.2228	185.129	185.956	172.14	58.58	75.2098	85.7411	178.322	178.006	208.556
LL0000013210	kctd12.1	231.998	1.48764	0.126721	3.84815	0.000119011	0.00125081	2.8043	130.66	106.287	110.845	299.389	286.235	400.894	125.361	116.534	142.902	303.147	370.847	390.87
LL0000038842	zgc:162611	248.28	1.48361	0.127396	3.79614	0.000146964	0.0015272	2.79648	124.352	123.116	94.4236	402.077	399.172	397.834	144.107	147.94	152.429	324.222	354.777	314.906
LL0000008594	cyp2r1	75.418	1.48154	0.172598	2.78994	0.00527171	0.0424888	2.79247	43.2528	27.4575	34.4851	94.0109	135.329	123.941	45.6924	42.9771	46.6813	110.235	100.129	100.825
LL0000023738	rnaseh2b	1085.65	1.47861	0.0928335	5.15562	2.52794e-07	3.65695e-06	2.78681	564.99	571.293	619.912	1660.38	1503.22	1766.54	540.108	605.811	535.406	1293.65	1819.62	1546.9
LL0000010905	fthl27	7961.39	1.47032	0.0957107	4.91397	8.92514e-07	1.21994e-05	2.77083	4269.42	4071.68	4283.55	11459.2	10461.2	12244.1	3692.89	3813.39	5202.58	10341.9	12702.7	12994
LL0000038389	zdhhc23b	116.564	1.47005	0.132292	3.5531	0.000380721	0.00374798	2.77031	61.2749	55.8007	70.6124	170.666	152.854	182.851	64.438	66.945	51.4447	164.543	191.604	165.74
LL0000040112	ppp1r15b-1	312.978	1.46871	0.150998	3.10405	0.00190892	0.0167623	2.76774	188.33	127.544	139.583	344.225	536.448	508.768	179.255	224.803	139.091	510.649	441.308	415.731
LL0000024227	sb:cb1058	186.654	1.46869	0.147311	3.18165	0.0014644	0.013073	2.76771	102.726	105.401	91.1393	198.146	248.265	354.225	100.758	102.484	93.3625	248.03	341.179	254.134
LL0000025897	si:ch211-261p9.4	223.119	1.46856	0.157753	2.97021	0.00297593	0.0252194	2.76746	119.846	93.8868	103.455	267.569	298.892	269.303	161.681	123.146	110.511	367.181	451.197	310.762
LL0000000154	ace	365.524	1.467	0.11006	4.24317	2.20388e-05	0.000256017	2.76447	200.946	209.917	175.71	640.72	424.485	522.539	187.456	201.662	186.725	490.386	582.23	563.515
LL0000028970	smcr8a	303.72	1.46294	0.107312	4.31395	1.60361e-05	0.000189532	2.75669	150.484	155.002	192.132	485.964	483.874	436.852	165.196	134.717	173.388	465.258	394.334	407.444
LL0000021565	pdxp	461.029	1.45859	0.126088	3.63708	0.000275749	0.00276216	2.7484	252.308	241.803	279.165	684.11	758.426	527.895	262.439	238.027	201.015	698.698	550.089	838.367
LL0000030478	tmem136a	465.782	1.45513	0.11341	4.01318	5.99073e-05	0.000652221	2.74182	264.924	201.06	226.617	731.839	648.411	636.534	289.385	219.844	292.472	594.137	699.664	784.502
LL0000010061	fam210ab	432.776	1.45293	0.120462	3.75996	0.000169938	0.00175329	2.73764	235.187	239.146	267.67	491.749	537.421	603.636	203.859	215.712	226.738	704.372	756.528	711.3
LL0000000468	ago3b	274.997	1.452	0.153893	2.93707	0.0033133	0.0278634	2.73586	165.803	140.83	99.3501	481.625	368.017	291.49	196.829	142.155	139.091	412.572	432.655	429.542
LL0000021777	pigo	581.319	1.45129	0.121351	3.71885	0.000200132	0.00204558	2.73452	343.319	251.546	252.07	1029.78	791.528	797.198	319.847	399.191	301.047	876.209	781.251	832.843
LL0000030159	tent5ba	1139.4	1.44982	0.0863449	5.20954	1.89306e-07	2.7663e-06	2.73173	629.87	587.236	643.723	1968.44	1757.33	1491.88	651.41	547.131	603.046	1524.65	1587.22	1680.88
LL0000022317	pop1	751	1.44888	0.145528	3.08452	0.00203884	0.0177879	2.72997	454.155	273.689	298.871	1282.89	1048.56	1133.83	380.77	511.592	496.346	966.992	1059.39	1104.93
LL0000024801	si:ch1073-228h2.2	348.337	1.4482	0.13399	3.34499	0.000822851	0.00766941	2.72867	222.572	165.631	188.847	419.433	374.832	569.208	161.681	183.479	198.157	513.081	616.842	566.278
LL0000025448	si:ch211-199o1.2	96.1826	1.44816	0.161227	2.77969	0.00544109	0.043808	2.7286	52.2639	49.6006	56.6542	102.689	126.567	179.79	42.1776	51.2419	58.1134	138.605	156.992	139.498
LL0000016800	LOC108190056	223.609	1.4478	0.155648	2.877	0.00401473	0.0332169	2.72792	122.55	113.373	142.046	224.18	240.477	355.755	112.474	104.137	125.754	393.93	388.153	360.484
LL0000038668	zgc:136439	239.386	1.44739	0.108121	4.13782	3.50626e-05	0.000393435	2.72713	141.473	139.945	128.909	345.671	359.255	381.767	108.959	119.84	132.422	389.066	309.039	316.287
LL0000028627	slc25a44b	371.948	1.44305	0.123719	3.58111	0.000342143	0.00338749	2.71895	242.396	166.516	166.678	429.557	495.557	530.19	209.717	192.57	223.88	592.515	614.37	599.426
LL0000028618	slc25a38b	291.636	1.44259	0.116762	3.7905	0.000150346	0.00155953	2.71808	184.726	134.63	116.593	431.004	384.568	461.334	164.024	166.949	175.293	402.035	435.127	443.354
LL0000039519	znf1143	395.319	1.43919	0.152863	2.87308	0.00406497	0.0335965	2.71168	276.638	251.546	230.722	417.987	524.765	603.636	148.793	203.315	165.766	646.823	620.55	653.291
LL0000002007	brdt	923.915	1.43411	0.0851629	5.09741	3.44336e-07	4.91339e-06	2.70215	492.001	472.091	455.697	1125.24	1332.84	1470.46	560.025	503.327	516.352	1385.24	1327.63	1446.08
LL0000014902	LOC101884374	154.118	1.43352	0.132588	3.26972	0.00107654	0.00981185	2.70106	82.0002	72.6294	87.0339	205.378	230.741	206.568	96.0713	100.004	62.8768	262.62	222.508	220.986
LL0000029426	ssna1	168.194	1.43052	0.136958	3.14341	0.00166989	0.0148004	2.69543	87.4068	80.601	113.308	254.553	184.982	226.459	91.3849	82.6482	89.5518	260.188	291.733	255.516
LL0000031159	trmt5	567.463	1.4194	0.0964794	4.34702	1.37997e-05	0.000164534	2.67474	354.133	283.432	266.849	808.494	762.321	892.831	288.214	314.89	344.87	735.173	893.741	864.609
LL0000010081	fam43a	541.703	1.41665	0.102661	4.05847	4.93955e-05	0.0005442	2.66965	290.155	317.975	300.513	724.607	895.702	964.747	277.669	294.228	292.472	702.751	737.985	701.632
LL0000023365	rdh10b	444.448	1.41656	0.130486	3.19237	0.00141109	0.0126411	2.66948	271.231	262.175	219.227	490.303	598.758	805.614	203.859	233.068	263.892	544.693	741.694	698.87
LL0000000953	amotl2b	1398.71	1.41384	0.111966	3.69615	0.000218898	0.0022268	2.66446	615.452	957.469	792.337	1718.23	2081.53	2439.03	690.073	766.149	759.285	1967.22	1854.23	2143.57
LL0000031172	trnt1	482.174	1.41326	0.0946731	4.36513	1.27044e-05	0.000152341	2.66338	281.144	224.088	259.46	744.856	653.279	759.71	236.663	302.492	273.419	660.602	651.454	738.923
LL0000028705	slc35b4	712.902	1.41126	0.106626	3.85706	0.000114758	0.00120831	2.6597	436.133	318.861	394.937	1009.53	885.967	1235.58	400.687	417.373	369.639	902.147	1127.37	1056.59
LL0000023946	rpp14	304.233	1.40783	0.129492	3.14946	0.0016357	0.0145124	2.65338	172.11	124.001	158.467	386.168	391.383	486.581	168.71	201.662	175.293	463.637	540.2	382.583
LL0000019459	morn4	193.622	1.40691	0.124983	3.25573	0.00113101	0.0102798	2.65169	96.4178	92.1154	91.1393	266.123	276.499	261.652	141.764	113.228	104.795	316.116	305.331	258.278
LL0000024044	rrs1	1835.35	1.40445	0.138709	2.91583	0.00354741	0.0297022	2.64717	1035.37	1003.53	723.367	2901.32	2827.3	2707.57	740.452	1242.2	1291.83	2207.95	2782.59	2560.68
LL0000029314	spra	361.294	1.4033	0.0926381	4.35346	1.34005e-05	0.000160105	2.64505	185.627	193.088	172.426	485.964	512.108	563.853	231.977	214.885	195.299	534.155	536.492	509.65
LL0000023339	rcan1a	1274.52	1.39577	0.0839164	4.71624	2.40248e-06	3.13342e-05	2.63129	779.452	660.751	665.071	1958.32	1682.36	1702.27	718.191	755.404	629.721	1738.64	1954.36	2049.65
LL0000029562	stk36	235.794	1.39402	0.1207	3.26444	0.00109679	0.00998061	2.62809	136.066	131.973	145.33	269.016	307.654	387.888	133.562	118.187	115.274	325.843	360.958	397.776
LL0000023952	rpp38	397.784	1.39061	0.139056	2.80903	0.00496911	0.0403035	2.6219	193.737	193.088	170.784	627.704	527.686	638.829	202.687	235.547	322.005	494.438	578.521	588.376
LL0000010072	fam222bb	1106.32	1.39036	0.0895634	4.35844	1.30995e-05	0.00015667	2.62143	580.309	553.578	558.331	1680.63	1623.95	1611.99	780.286	630.606	566.844	1541.67	1542.72	1604.91
LL0000019023	mid1ip1b	394.638	1.39006	0.130966	2.97835	0.00289805	0.0246409	2.6209	234.286	186.888	253.712	613.24	484.848	470.515	226.119	174.388	230.548	509.028	707.081	645.004
LL0000010152	fastkd5	284.351	1.38625	0.101105	3.82032	0.000133281	0.0013919	2.61399	172.11	134.63	151.899	433.896	380.674	459.804	154.651	179.347	151.476	403.656	388.153	401.919
LL0000001754	b4galt7	429.259	1.38579	0.128883	2.99333	0.00275951	0.0235237	2.61315	265.825	170.059	192.953	529.354	566.629	694.679	288.214	246.292	265.797	676.003	625.495	629.811
LL0000018917	mettl9	447.482	1.38382	0.124389	3.08562	0.00203126	0.0177353	2.60958	275.737	213.46	206.09	679.771	605.573	778.071	205.03	300.839	285.804	576.304	658.871	584.233
LL0000001403	arpc5b	1359.07	1.38201	0.0915993	4.17048	3.03964e-05	0.000345106	2.60632	726.287	720.094	797.264	1881.66	1764.14	2350.28	733.422	700.03	847.884	2049.08	2026.06	1712.64
LL0000030348	tk1	1673.77	1.38174	0.0790079	4.83165	1.35409e-06	1.81219e-05	2.60582	1058.79	890.153	855.56	2217.21	2390.16	2683.85	995.861	846.317	928.862	2512.72	2366	2339.69
LL0000022972	pycr3	221.738	1.38056	0.125838	3.0242	0.0024929	0.0214492	2.60369	109.934	133.744	109.203	297.942	314.469	244.821	120.675	138.849	124.801	359.886	334.998	371.533
LL0000039298	zgpat	888.279	1.37972	0.0899816	4.22001	2.44292e-05	0.000281515	2.60218	549.672	433.119	524.667	1269.87	1214.07	1189.68	426.463	536.387	483.961	1219.07	1374.61	1437.79
LL0000012791	insm1b	2136.85	1.36974	0.134675	2.74545	0.00604288	0.0482322	2.58425	1253.43	1100.07	1239	3037.28	4019.95	3677.67	1465.67	1127.32	971.732	2765.61	2309.14	2675.32
LL0000040247	socs5a	1245.9	1.36896	0.0917954	4.01938	5.83512e-05	0.000636708	2.58284	685.738	639.493	633.87	2085.6	1956.92	1754.29	818.949	679.368	718.32	1717.57	1686.12	1574.53
LL0000023094	rab9b	374.912	1.36286	0.127165	2.85344	0.00432485	0.0355532	2.57194	207.253	251.546	247.144	511.998	542.289	469.75	222.604	161.164	170.53	643.58	571.104	499.982
LL0000023415	rev1	843.469	1.35159	0.0919941	3.82192	0.000132414	0.00138411	2.55194	471.276	456.148	387.547	1185.98	1174.15	1296.79	561.197	527.295	450.617	1292.02	1157.04	1161.56
LL0000031073	trim13	193.646	1.34869	0.113366	3.0758	0.0020994	0.0182886	2.54681	124.352	97.4297	106.74	250.214	289.156	319.032	110.13	113.228	104.795	272.346	243.523	292.807
LL0000018687	mars2	177.915	1.3462	0.115521	2.99683	0.00272805	0.0232986	2.54241	109.934	105.401	108.382	267.569	223.926	257.827	83.1836	99.1778	93.3625	234.25	263.301	288.663
LL0000039264	zgc:91890	249.416	1.3442	0.122381	2.81253	0.00491527	0.0400075	2.53889	145.978	136.402	134.656	399.185	392.357	400.894	124.19	166.123	137.186	290.989	370.847	294.188
LL0000011021	fzd2	1999.15	1.34253	0.0815996	4.19768	2.69658e-05	0.000309048	2.53596	1200.27	1038.07	1045.23	2904.21	3205.06	3141.36	1084.9	1222.37	1194.66	2612.42	2729.43	2611.78
LL0000018830	med18	268.013	1.33801	0.118163	2.86058	0.00422861	0.0348117	2.52803	162.198	141.716	170.784	459.93	413.776	400.894	119.503	166.123	148.618	354.212	327.581	350.816
LL0000026446	si:ch73-311h14.2	486.516	1.32008	0.0954475	3.35347	0.00079805	0.00745332	2.4968	292.858	310.889	237.291	634.935	631.86	707.685	242.521	296.707	288.662	735.173	767.653	691.964
LL0000001849	bcl6ab	597.998	1.31825	0.11204	2.84047	0.00450469	0.0368739	2.49363	316.286	337.461	302.156	987.838	905.438	941.03	312.817	420.679	362.971	692.214	808.446	788.645
LL0000002064	btg3	974.07	1.31622	0.105734	2.99068	0.00278359	0.0237114	2.49012	528.045	644.808	613.343	1184.54	1547.03	1700.74	486.214	535.56	542.074	1309.86	1306.62	1290.01
LL0000013741	lmod1a	331.572	1.29859	0.100964	2.95736	0.00310282	0.0262176	2.45988	182.924	175.374	178.173	494.642	400.145	440.677	194.486	195.05	223.88	520.376	475.92	497.219
LL0000012635	ikzf5	290.936	1.29202	0.106187	2.75006	0.00595835	0.047673	2.44871	188.33	142.602	142.867	378.936	442.01	442.973	172.225	187.611	180.056	379.34	435.127	399.157
LL0000039031	zgc:174263	672.628	1.28751	0.0901535	3.18914	0.00142695	0.0127733	2.44107	370.353	360.49	394.937	912.629	1022.27	834.686	373.741	430.597	414.415	1040.75	862.837	1053.83
LL0000020702	nuak1b	849.005	1.28406	0.103339	2.7488	0.00598141	0.0478243	2.43523	444.243	592.55	517.277	1213.46	1393.21	1022.13	511.989	426.465	473.481	1272.57	1080.4	1240.29
LL0000023996	rps6ka3a	1477.95	1.28125	0.0840167	3.3475	0.000815452	0.00760352	2.43049	920.024	894.582	803.011	1894.68	1827.43	2124.59	925.565	771.108	857.411	2119.6	2323.97	2273.4
LL0000012790	insm1a	2676.16	1.2787	0.100235	2.78047	0.00542806	0.0437184	2.4262	1661.63	1517.25	1636.4	3653.41	4727.75	4070.15	1634.38	1524.86	1400.44	3546.18	3002.62	3738.81
LL0000005102	ccdc85b	673.5	1.27476	0.0944092	2.9103	0.00361085	0.0301895	2.41958	396.484	414.519	365.378	765.104	884.993	1001.47	363.196	421.506	402.03	954.833	1042.08	1070.4
LL0000024591	sgk1	929.126	1.26282	0.0768417	3.42033	0.000625462	0.00592787	2.39965	517.232	525.235	558.331	1171.52	1351.34	1452.86	545.966	578.537	555.412	1222.32	1263.35	1407.41
LL0000038407	zfand2a	545.84	1.25756	0.0746704	3.44923	0.000562184	0.00536565	2.3909	296.462	337.461	323.503	775.228	727.271	801.788	330.391	304.972	339.154	744.9	754.055	814.887
LL0000002063	btg2	5243.34	1.25459	0.0755293	3.37079	0.000749522	0.00703715	2.386	3007.88	2724.49	3166.06	6684.9	7815.98	7896.24	3545.26	3096.83	3046.67	6947.26	7604.83	7383.71
LL0000009333	e2f7	1205.61	1.18503	0.067696	2.73318	0.00627252	0.0499786	2.27367	787.562	702.38	669.176	1616.99	1698.91	1715.28	789.659	691.765	783.102	1648.67	1713.31	1650.49
LL0000031322	ttk	1107.08	-1.21508	0.0713554	-3.01423	0.00257633	0.022101	0.430749	1541.78	1573.93	1593.71	765.104	663.988	613.582	1572.29	1414.11	1583.35	660.602	635.384	667.103
LL0000020588	nr3c1	617.734	-1.24128	0.0858458	-2.81059	0.00494506	0.0401932	0.422998	851.54	798.038	919.604	404.97	321.285	326.683	909.162	895.906	829.783	392.308	367.138	396.394
LL0000019740	mtss1la	915.252	-1.24393	0.0877723	-2.77908	0.00545129	0.0438456	0.422222	1173.23	1351.62	1228.33	559.726	620.177	562.323	1471.53	1251.29	1251.82	545.503	500.643	466.834
LL0000038224	xpr1b	516.48	-1.24647	0.0789965	-3.11999	0.00180856	0.0159174	0.421479	709.166	744.009	741.431	318.191	302.786	265.478	738.108	700.03	720.225	296.663	328.818	332.861
LL0000021794	pik3c2a	608.844	-1.24968	0.0889385	-2.80739	0.00499454	0.0404955	0.42054	835.321	841.439	859.665	416.541	368.017	296.08	929.079	865.326	805.966	350.16	391.862	346.672
LL0000029682	supt16h	6306.63	-1.25159	0.0893479	-2.81583	0.00486518	0.0396558	0.419986	9132.66	9174.34	7194.26	4058.38	3929.41	3293.61	8253.93	9787.2	9748.76	3540.5	3939.63	3626.94
LL0000018681	mark2b	399.543	-1.25199	0.0917354	-2.74687	0.00601662	0.0480558	0.41987	558.683	554.464	532.878	242.982	224.899	201.977	633.836	542.999	552.554	264.241	233.634	251.372
LL0000011793	gse1	1292.41	-1.25697	0.0863023	-2.97761	0.00290504	0.0246912	0.41842	1682.36	1890.14	1578.11	734.731	824.63	813.264	2118.25	1824.05	1846.29	757.058	674.941	765.165
LL0000012837	iqgap3	2002.12	-1.25841	0.0820629	-3.14893	0.00163872	0.0145336	0.418004	2559.13	2902.52	2666.85	1157.06	1303.64	1250.12	3136.38	2962.94	2723.71	1256.36	1079.16	1027.59
LL0000029600	strn4	813.525	-1.259	0.0802092	-3.22901	0.00124219	0.011224	0.417835	1160.62	1147.9	1165.93	480.179	477.059	426.141	1197.38	1180.22	1029.85	507.407	441.308	548.323
LL0000028961	smc1al	3541.28	-1.25903	0.0874605	-2.96172	0.00305922	0.0258777	0.417824	4901.09	5639.41	4666.17	2205.64	2064.98	1646.42	4659.46	5021.7	5078.73	2251.72	2227.55	2132.52
LL0000020887	opa1	540.033	-1.25947	0.0840227	-3.0881	0.00201438	0.0176213	0.417697	796.573	704.151	710.23	318.191	313.496	297.61	854.097	743.007	761.19	320.98	300.386	360.484
LL0000001824	bcar1	759.836	-1.2608	0.0848076	-3.07521	0.00210351	0.0183176	0.417312	978.596	1004.41	1008.28	448.36	430.327	449.858	1247.75	1109.14	1088.91	492.817	407.932	451.641
LL0000019892	myo6a	1233.05	-1.262	0.0894454	-2.92919	0.00339847	0.028538	0.416965	1621.98	1889.25	1649.54	885.149	706.826	605.166	1736.31	1697.59	1839.62	704.372	745.402	715.444
LL0000010020	fam171a2a	699.964	-1.2684	0.0773332	-3.47065	0.0005192	0.00499051	0.415121	974.991	963.669	905.646	433.896	396.251	424.611	1116.54	1026.49	950.773	422.299	389.389	395.013
LL0000030345	tjp2a	922.181	-1.26918	0.0980198	-2.74615	0.00602988	0.0481451	0.414896	1302.09	1239.13	1136.37	662.415	518.923	445.268	1389.52	1457.91	1289.93	548.745	530.311	545.56
LL0000018405	lrrfip2	717.226	-1.27095	0.0897932	-3.0175	0.0025487	0.0218884	0.414387	989.409	960.126	985.29	415.094	363.149	455.979	924.393	1097.57	1127.97	432.026	381.972	473.74
LL0000022857	ptk7a	1320.75	-1.27379	0.0930114	-2.94363	0.00324393	0.0273425	0.413572	1799.5	1708.56	1761.21	877.917	841.181	648.01	2129.97	2031.49	1778.65	804.07	704.609	763.784
LL0000024526	sestd1	1184.72	-1.27582	0.0801292	-3.44213	0.000577153	0.00549714	0.412992	1718.4	1620.88	1412.25	731.839	695.143	670.197	1623.84	1838.1	1845.34	673.571	703.373	683.677
LL0000013018	jam3b	972.418	-1.27608	0.0969432	-2.8479	0.00440082	0.0361005	0.412915	1385.89	1497.76	1421.28	581.421	568.576	426.141	1404.75	1270.3	1273.73	613.59	608.189	617.381
LL0000008532	cyfip1	1370.22	-1.27776	0.0927005	-2.99633	0.00273253	0.0233224	0.412435	1879.7	1857.37	1960.73	901.058	788.608	628.118	2228.38	1877.77	1832.95	864.051	826.988	796.932
LL0000000384	adka	911.13	-1.28162	0.0979199	-2.876	0.00402752	0.0333109	0.411334	1291.28	1424.25	1281.7	600.223	551.052	426.141	1284.07	1185.17	1279.45	619.264	524.13	466.834
LL0000005011	cc2d2a	416.724	-1.28342	0.0826326	-3.42985	0.000603908	0.00573775	0.410821	594.727	593.436	573.931	222.734	247.292	270.068	610.404	614.902	563.986	254.514	221.272	233.417
LL0000006167	cpsf1	2215.2	-1.28485	0.0828816	-3.43686	0.000588504	0.00559831	0.410413	3214.23	3001.72	3051.11	1599.63	1317.27	1155.25	3131.69	3350.56	3090.49	1223.13	1248.52	1198.85
LL0000022509	prc1a	1580.66	-1.29482	0.0846488	-3.48291	0.000495999	0.00478145	0.407586	2198.69	2182.43	1943.48	883.702	914.201	1009.89	2093.65	2523.25	2536.03	859.188	939.479	883.946
LL0000022029	pkn1a	867.413	-1.29538	0.101446	-2.91172	0.00359442	0.030063	0.407428	1169.63	1252.41	1027.16	581.421	532.554	416.96	1389.52	1313.28	1241.34	534.155	445.016	505.506
LL0000009108	dnm2a	598.228	-1.29703	0.0858236	-3.46099	0.000538189	0.00515584	0.406962	889.387	863.582	782.484	309.513	356.334	344.279	975.943	837.226	757.38	357.455	358.485	346.672
LL0000018824	med13a	1491.24	-1.29722	0.106581	-2.78864	0.00529295	0.0426451	0.406911	1925.65	1991.11	1857.27	996.515	901.544	752.824	2524.8	2332.33	2087.32	945.107	703.373	877.04
LL0000005173	ccnf	842.332	-1.29846	0.10325	-2.89063	0.00384466	0.032005	0.406561	1109.26	1054.9	1118.3	516.337	500.425	590.63	1341.48	1337.25	1228	417.436	456.142	437.829
LL0000021558	pds5b	2088.56	-1.30673	0.104567	-2.93336	0.0033532	0.0281784	0.404235	2948.4	2975.15	2432.02	1459.34	1239.38	1029.01	3340.23	3235.68	2915.2	1324.45	1098.94	1064.88
LL0000029653	sulf2a	707.053	-1.30681	0.105863	-2.8982	0.00375314	0.0312884	0.404213	1020.95	1061.1	914.677	378.936	546.184	411.605	1064.99	974.422	1010.79	384.203	353.541	363.246
LL0000008480	cxadr	505.479	-1.3116	0.108244	-2.87866	0.00399371	0.0330921	0.402875	650.595	800.695	711.872	247.321	307.654	238.7	788.487	699.204	674.497	347.728	274.427	324.574
LL0000001167	apln	400.497	-1.31174	0.105928	-2.9429	0.00325156	0.0273841	0.402836	590.221	536.749	608.416	227.072	208.348	226.459	659.611	516.551	518.257	274.778	244.759	194.744
LL0000011273	gfpt2	451.189	-1.31714	0.104796	-3.02627	0.00247588	0.0213187	0.401329	602.837	707.694	620.733	299.389	262.869	220.339	732.25	600.026	600.188	297.474	239.814	230.655
LL0000008942	dip2ba	841.562	-1.31764	0.106772	-2.97497	0.00293019	0.0248775	0.40119	1047.98	1120.44	1126.51	604.562	457.587	394.009	1397.72	1301.71	1207.04	471.743	495.699	473.74
LL0000022418	ppp1r13bb	753.963	-1.31838	0.102152	-3.11671	0.00182879	0.0160832	0.400986	907.409	1100.07	943.415	431.004	453.693	418.491	1277.04	1133.93	1098.44	466.879	357.249	459.928
LL0000024650	sh3pxd2b	671.215	-1.31935	0.102704	-3.10943	0.00187449	0.0164725	0.400715	941.651	975.183	760.315	350.01	370.938	360.346	1034.52	985.166	1057.47	465.258	368.375	385.345
LL0000013286	kif14	719.919	-1.32189	0.0972323	-3.31051	0.000931272	0.00859311	0.400011	961.475	1146.13	1041.12	464.269	467.323	449.093	957.198	1052.11	1012.7	362.318	339.943	385.345
LL0000024029	rreb1a	574.61	-1.32452	0.115996	-2.79765	0.00514752	0.0416042	0.399283	774.046	779.438	803.832	410.755	308.628	256.297	1001.72	830.614	733.563	333.138	362.194	301.094
LL0000018633	mapk12b	431.809	-1.32676	0.093785	-3.48415	0.000493698	0.00476126	0.398662	645.188	654.551	666.713	235.75	234.635	242.526	550.652	533.081	652.585	247.219	239.814	278.995
LL0000001570	ATP11B	504.245	-1.33493	0.0879801	-3.80693	0.000140704	0.00146478	0.39641	699.254	712.123	679.029	297.942	288.183	246.351	736.937	758.71	747.853	335.57	276.899	272.09
LL0000001656	atp8b1	487.852	-1.33842	0.0953381	-3.54968	0.0003857	0.00378946	0.395454	610.946	738.695	736.504	274.801	258.975	257.827	742.795	696.724	671.639	332.327	248.467	284.52
LL0000012512	ift172	405.962	-1.3427	0.100319	-3.41607	0.000635329	0.00601215	0.394283	538.858	627.979	589.532	276.247	225.873	195.857	638.522	579.364	513.494	218.85	222.508	244.466
LL0000008185	CU693379.1	1023.38	-1.34336	0.0914615	-3.7542	0.000173896	0.00179172	0.3941	1377.78	1509.28	1266.1	597.331	566.629	549.317	1680.08	1393.45	1586.21	670.329	555.034	528.986
LL0000005571	chd2	1193.71	-1.3438	0.0974576	-3.5277	0.000419181	0.00408706	0.393981	1702.18	1928.22	1647.9	733.285	783.74	554.672	1793.72	1720.74	1481.42	685.729	693.484	599.426
LL0000024481	sept9b	437.795	-1.34525	0.0985858	-3.50199	0.000461805	0.00447615	0.393587	576.705	682.894	596.1	231.411	214.19	236.405	602.203	644.656	669.733	299.905	264.537	234.798
LL0000012033	helz	1810.68	-1.34587	0.11692	-2.95821	0.0030943	0.0261552	0.393416	2833.96	2573.03	2254.67	1172.97	1169.28	1038.19	2791.92	2653.01	2491.26	1176.11	783.723	790.026
LL0000021226	pak6b	154.306	-1.3461	0.117889	-2.93581	0.00332676	0.0279664	0.393354	243.297	205.488	215.122	95.4572	89.5702	72.6812	224.947	221.497	216.258	88.3504	98.8925	80.1076
LL0000031136	trip10a	221.198	-1.34679	0.111075	-3.12214	0.00179544	0.0158322	0.393165	308.177	313.547	281.629	147.525	132.408	106.344	357.338	338.031	304.857	129.689	117.435	117.399
LL0000022918	ptprz1b	938.431	-1.34891	0.0743123	-4.69518	2.66375e-06	3.45852e-05	0.392589	1298.49	1383.5	1357.24	552.495	551.052	474.34	1314.54	1366.17	1362.33	517.134	603.244	480.645
LL0000001704	axin1	1354.88	-1.34913	0.0997244	-3.50091	0.00046367	0.00448887	0.39253	1767.06	2089.42	1712.76	785.353	936.593	733.697	1941.34	2248.86	1918.7	775.701	662.58	686.439
LL0000022481	ppp3ccb	497.777	-1.34977	0.106926	-3.27114	0.00107116	0.00976666	0.392355	702.859	772.352	783.305	283.479	261.896	230.285	786.144	599.199	643.058	304.769	285.552	320.43
LL0000009564	ell	324.165	-1.35129	0.107623	-3.26407	0.00109824	0.00998989	0.391941	462.265	484.491	414.643	188.022	198.612	146.127	523.706	466.136	442.043	200.207	160.7	203.031
LL0000021231	palld	1842.44	-1.35629	0.0760788	-4.68318	2.82455e-06	3.66317e-05	0.390585	2505.06	2816.61	2244.82	1057.26	991.114	1054.26	2831.76	2643.92	2859.94	1082.09	1032.19	990.295
LL0000000101	abi1a	495.173	-1.35742	0.106242	-3.3642	0.000767666	0.00717827	0.39028	664.111	641.265	679.029	296.496	258.975	237.17	871.671	746.313	671.639	325.032	276.899	273.471
LL0000022020	pkdcca	364.981	-1.35819	0.116559	-3.07304	0.00211893	0.0184379	0.390071	500.111	467.663	434.349	193.807	184.982	206.568	666.641	569.446	513.494	213.986	195.313	233.417
LL0000005272	cdc14b	1129.16	-1.35827	0.0638294	-5.61295	1.98908e-08	3.18073e-07	0.390049	1616.58	1611.13	1690.59	668.201	654.252	653.366	1574.63	1671.97	1583.35	610.348	646.51	569.04
LL0000030304	tiam1a	679.027	-1.35892	0.0885733	-4.05222	5.07345e-05	0.000558152	0.389874	973.189	924.697	916.32	435.343	349.519	330.508	959.541	1105.01	975.543	368.802	407.932	401.919
LL0000009845	eva1ba	179.793	-1.36191	0.128692	-2.81219	0.00492054	0.0400362	0.389068	236.088	280.775	243.038	125.83	95.4118	81.862	226.119	273.565	290.567	108.614	110.018	85.6322
LL0000008633	cyth1b	352.989	-1.36416	0.0849368	-4.28737	1.808e-05	0.000212382	0.388462	515.43	545.607	502.498	198.146	203.48	190.501	472.155	506.633	504.92	182.375	213.855	200.269
LL0000005424	celsr2	2191.26	-1.36429	0.121713	-2.99303	0.00276226	0.0235384	0.388426	2983.55	3234.67	2963.26	1433.3	1525.61	1085.63	3930.72	3115.84	2711.32	1238.53	945.659	1127.03
LL0000023312	rbms2b	356.74	-1.36456	0.106069	-3.43703	0.000588127	0.00559704	0.388352	492.001	511.949	536.162	164.881	175.246	175.2	478.013	507.46	556.364	221.281	238.578	223.749
LL0000013860	LO018474.1	235.014	-1.36528	0.130864	-2.79133	0.0052492	0.0423222	0.388158	307.275	360.49	352.241	125.83	110.989	118.585	374.912	336.378	299.141	134.552	187.896	111.874
LL0000020359	nkd2a	188.508	-1.36566	0.122546	-2.98387	0.00284632	0.02421	0.388056	236.99	296.718	257.818	95.4572	102.227	84.9222	305.788	262.821	269.608	123.204	117.435	109.112
LL0000012059	herc1	1421.01	-1.36643	0.110836	-3.30603	0.000946279	0.00871764	0.387851	2021.17	1891.91	1837.57	924.199	929.778	678.613	2542.37	2167.86	1825.33	796.775	740.458	696.107
LL0000018769	mcm2	4704.18	-1.36691	0.125758	-2.91756	0.00352777	0.0295592	0.387722	6892.52	5766.95	5508.59	3332.32	3121.33	2405.36	7064.75	8049.93	7393.74	2432.47	2105.17	2376.99
LL0000020003	NAV1 (1 of many)	337.545	-1.36934	0.11826	-3.12314	0.00178935	0.0157905	0.387068	412.704	527.892	486.076	183.683	184.008	172.905	572.913	482.665	439.185	222.092	149.575	216.843
LL0000000203	acsl1a	486.091	-1.37108	0.102368	-3.625	0.000288966	0.00288828	0.386601	711.87	705.923	729.936	286.372	251.186	237.935	816.606	663.665	578.276	308.011	278.135	265.184
LL0000001059	anks1aa	447.588	-1.37151	0.131483	-2.82551	0.00472054	0.038545	0.386488	570.397	620.007	625.659	253.106	296.945	239.465	807.233	757.884	492.535	227.766	205.202	274.852
LL0000023201	rarab	1157.3	-1.37199	0.102484	-3.62971	0.000283737	0.00283848	0.386358	1637.3	1743.11	1372.02	746.302	720.456	565.383	1664.84	1777.76	1821.52	690.592	536.492	611.856
LL0000024212	sash1a	613.015	-1.37219	0.0890504	-4.17956	2.92077e-05	0.000332758	0.386304	835.321	973.412	921.246	305.174	313.496	319.032	902.133	839.705	836.452	399.603	347.36	363.246
LL0000024328	scube2	794.533	-1.37698	0.0945522	-3.98701	6.69106e-05	0.000726067	0.385024	1143.5	1007.95	1018.13	425.219	496.531	446.798	1340.31	1238.9	1140.36	465.258	394.334	417.112
LL0000021519	pdgfab	278.382	-1.37758	0.104461	-3.61453	0.000300892	0.00299968	0.384864	406.397	364.033	413.822	143.186	145.065	159.899	390.143	395.885	445.854	175.08	175.534	125.686
LL0000029680	sun1	1044.62	-1.37764	0.103065	-3.6641	0.000248213	0.00250484	0.384848	1466.09	1537.62	1409.79	720.268	631.86	455.979	1704.68	1535.6	1392.82	564.957	578.521	537.273
LL0000019890	myo5b	294.561	-1.3786	0.115403	-3.28071	0.00103546	0.00945608	0.384591	408.199	426.919	388.368	179.344	181.088	120.88	455.753	433.076	440.138	193.723	159.464	147.785
LL0000020062	nck2b	354.86	-1.38225	0.127132	-3.00669	0.00264108	0.0226144	0.383621	510.924	503.977	403.148	251.66	172.325	186.676	460.439	573.578	623.052	207.502	173.062	191.982
LL0000004425	CABZ01074363.1	237.228	-1.38445	0.133027	-2.89003	0.00385207	0.0320552	0.383035	347.825	410.976	350.599	167.773	140.197	97.9283	318.675	319.022	308.668	149.953	114.963	120.161
LL0000021458	pcsk5b	403.665	-1.38524	0.128514	-2.99763	0.00272087	0.0232545	0.382827	580.309	602.293	605.132	277.694	248.265	164.489	674.842	531.428	507.778	258.567	203.966	189.22
LL0000029903	tacc3	2435.62	-1.3867	0.109358	-3.53608	0.000406109	0.00397473	0.382439	3562.05	3741.3	3865.62	1624.22	1513.93	1527.83	3339.06	3391.05	3242.92	1168.01	1047.02	1204.38
LL0000028229	si:dkeyp-69b9.3	221.658	-1.38708	0.102925	-3.76083	0.000169352	0.0017488	0.382337	303.671	364.033	334.177	122.937	127.54	123.175	325.705	301.666	295.33	122.394	114.963	124.305
LL0000001837	bcl11aa	206.199	-1.38762	0.137941	-2.81005	0.0049534	0.0402468	0.382195	271.231	275.46	302.977	96.9035	106.121	89.5126	357.338	294.228	289.614	147.521	102.601	140.879
LL0000022686	prr33	774.812	-1.38809	0.130513	-2.97359	0.00294342	0.0249622	0.38207	981.299	1313.53	1230.79	444.021	547.157	290.725	1089.59	1031.45	1078.43	450.668	385.681	454.403
LL0000031877	vps13c	246.003	-1.3881	0.122466	-3.16906	0.00152933	0.0136082	0.382067	357.737	312.661	361.273	130.169	143.118	111.7	424.119	371.917	308.668	149.953	161.936	118.78
LL0000026007	si:ch211-284f22.3	235.761	-1.38855	0.109811	-3.53832	0.000402677	0.00394281	0.38195	285.649	370.233	353.062	137.401	127.54	108.639	362.025	338.031	335.343	135.363	144.63	131.211
LL0000023956	rprd2a	754.037	-1.39026	0.092457	-4.22102	2.43204e-05	0.000280543	0.381495	1011.94	1190.41	1085.46	387.614	421.564	384.063	1183.32	1026.49	1057.47	501.733	435.127	363.246
LL0000013441	kpna2	4291.18	-1.39074	0.0926346	-4.2181	2.46372e-05	0.000283383	0.381369	6568.13	5914.87	5804.18	2853.59	2392.11	2674.67	5959.93	6602.76	6426.77	2075.83	2150.91	2070.37
LL0000019866	myo10	1190.03	-1.39262	0.0825025	-4.75891	1.9464e-06	2.55884e-05	0.380872	1635.5	1673.13	1643.79	688.449	717.536	696.974	1936.66	1856.28	1598.6	617.643	573.576	642.242
LL0000024236	sbf1	677.53	-1.39281	0.120147	-3.26938	0.00107782	0.00981572	0.380823	938.046	944.183	861.308	459.93	405.987	289.96	1254.78	985.993	901.234	385.013	357.249	346.672
LL0000001274	arhgap23a	628.668	-1.39353	0.119871	-3.28294	0.00102731	0.00938914	0.380632	829.013	1065.53	950.805	417.987	378.726	278.484	956.026	913.262	747.853	389.877	290.497	325.955
LL0000031968	wasf3b	1852.57	-1.39405	0.123832	-3.18217	0.00146175	0.013055	0.380494	2444.69	2966.29	2579	1269.87	1240.35	1146.07	2701.71	2638.13	2774.2	825.955	839.35	805.219
LL0000011015	fyco1a	284.121	-1.39434	0.138803	-2.84102	0.00449689	0.0368231	0.380418	354.133	472.977	478.687	173.559	153.827	107.874	448.723	366.131	344.87	160.49	175.534	172.646
LL0000029524	stat5b	252.117	-1.3955	0.12626	-3.13239	0.00173387	0.0153302	0.380114	367.649	404.776	383.442	133.062	107.095	128.531	349.137	333.899	347.728	124.825	153.283	191.982
LL0000013722	lmbrd1	168.293	-1.39771	0.130398	-3.04998	0.00228858	0.0197946	0.379531	244.198	221.431	252.07	105.581	100.28	90.2777	278.841	242.159	228.643	111.857	77.8778	66.2959
LL0000013739	lmo7a	780.334	-1.39903	0.100935	-3.95334	7.70686e-05	0.000830821	0.379184	985.804	1268.36	1072.32	497.535	482.9	449.093	1097.79	1242.2	1121.3	366.371	377.028	403.3
LL0000029465	st3gal4	170.184	-1.40041	0.133728	-2.99421	0.00275156	0.0234733	0.378822	221.671	279.003	281.629	114.259	97.359	86.4524	226.119	220.671	252.46	106.993	86.5309	69.0583
LL0000001959	bmpr1bb	179.91	-1.40056	0.134617	-2.97553	0.00292483	0.0248503	0.378783	272.133	209.031	264.386	86.7793	113.91	97.1633	318.675	265.301	240.075	114.288	79.114	98.0627
LL0000032036	WDR70	495.485	-1.40104	0.122658	-3.26958	0.00107706	0.00981269	0.378656	781.255	674.037	625.659	305.174	327.126	264.713	680.7	827.308	725.941	279.641	271.954	182.314
LL0000031549	uckl1b	123.686	-1.40109	0.13525	-2.96556	0.00302136	0.0255856	0.378642	184.726	170.059	148.615	56.4065	71.072	71.1511	183.941	201.662	189.583	67.276	80.3502	59.3901
LL0000022586	prkcba	316.479	-1.40344	0.127272	-3.16991	0.00152487	0.0135761	0.378027	501.913	463.234	470.476	190.914	192.771	133.121	496.759	446.3	378.214	218.039	158.228	147.785
LL0000013505	lama2	994.713	-1.40496	0.138657	-2.92056	0.00349403	0.0292977	0.37763	1409.32	1251.53	1229.97	590.099	647.437	523.305	1985.86	1410.8	1381.38	646.823	427.71	432.305
LL0000022480	ppp3cca	253.529	-1.40514	0.116875	-3.46647	0.000527348	0.0050646	0.377581	396.484	377.319	372.768	151.864	134.355	107.109	349.137	330.593	381.072	172.648	132.269	136.735
LL0000000049	abcc3	393.246	-1.40559	0.103675	-3.91217	9.14698e-05	0.000977841	0.377463	566.793	514.606	560.794	240.089	227.82	172.14	620.948	585.976	576.371	252.082	205.202	196.125
LL0000030752	tnks1bp1	184.485	-1.40661	0.142308	-2.85727	0.00427303	0.0351397	0.377196	259.517	347.204	259.46	111.367	98.3326	84.1572	243.693	238.027	254.365	85.9188	96.4202	135.354
LL0000001460	asb2a.1	167.405	-1.40721	0.122767	-3.31692	0.000910154	0.00840835	0.37704	246.902	236.489	238.933	73.7624	94.4382	89.5126	295.243	224.803	220.069	103.751	95.184	89.7757
LL0000026461	si:ch73-335l21.1	363.269	-1.40828	0.11491	-3.55303	0.000380828	0.00374798	0.376761	487.496	555.349	517.277	244.428	200.559	161.429	550.652	588.455	463.002	213.176	161.936	215.462
LL0000024586	sgcg	310.57	-1.41104	0.131881	-3.11674	0.00182861	0.0160832	0.376041	481.188	459.691	517.277	166.327	170.378	115.525	468.64	379.355	400.125	201.828	184.187	182.314
LL0000021749	pi4kaa	318.906	-1.41184	0.143702	-2.86594	0.00415767	0.0342766	0.375832	401.891	486.263	494.287	199.592	197.639	135.417	617.434	414.894	363.923	151.574	194.077	169.883
LL0000008717	dclk1b	559.467	-1.41296	0.113409	-3.64132	0.000271248	0.00271943	0.375541	785.76	725.409	807.938	365.919	353.413	259.357	1008.75	779.372	772.623	310.442	267.01	277.614
LL0000029333	spsb4a	444.867	-1.41681	0.0862318	-4.83362	1.3407e-06	1.79739e-05	0.374539	613.65	612.922	591.995	250.214	243.397	262.417	667.812	705.815	693.55	233.44	231.161	232.036
LL0000000130	acad11	114.611	-1.41773	0.144584	-2.88916	0.00386277	0.0321095	0.374302	179.319	161.202	183.1	62.1918	66.2041	64.2655	131.219	152.899	193.394	65.6549	48.2101	67.6771
LL0000007291	crebbpa	854.972	-1.41914	0.112158	-3.73703	0.000186203	0.00191084	0.373935	1170.53	1077.93	1065.76	481.625	548.131	407.78	1477.39	1465.35	1211.81	495.249	420.293	437.829
LL0000022574	prkag2a	136.423	-1.42004	0.138791	-3.0264	0.00247486	0.0213187	0.373703	192.836	189.545	186.384	75.2087	55.4946	75.7414	236.663	191.744	197.205	95.6454	72.9332	67.6771
LL0000022723	psd2	162.243	-1.42233	0.152493	-2.76952	0.00561396	0.0450739	0.373109	251.407	204.602	248.786	118.598	78.8608	66.5607	269.468	250.424	191.488	106.993	86.5309	73.2017
LL0000028968	smchd1	486.728	-1.42246	0.0911803	-4.63322	3.60022e-06	4.61014e-05	0.373076	681.232	652.779	706.945	260.338	250.213	256.297	850.582	665.318	698.314	283.694	254.648	280.377
LL0000021988	pip5k1ca	93.8677	-1.42309	0.152685	-2.77098	0.00558876	0.0448872	0.372914	138.77	141.716	114.95	49.1749	38.9436	46.669	139.42	126.452	158.145	55.1177	61.8078	55.2466
LL0000038323	zbtb41	132.503	-1.42325	0.152298	-2.77907	0.00545147	0.0438456	0.372872	179.319	184.231	207.732	50.6213	60.3626	63.5004	187.456	195.05	206.731	102.94	69.2247	82.8699
LL0000030331	timp2a	165.634	-1.42397	0.142542	-2.97438	0.00293577	0.0249067	0.372684	278.44	273.689	241.396	98.3499	75.94	78.8017	240.178	195.876	219.116	115.909	93.9479	75.9641
LL0000013605	lepr	286.266	-1.42424	0.118149	-3.59077	0.000329697	0.00327129	0.372614	432.528	441.977	502.498	135.954	148.959	140.772	373.741	399.191	353.444	182.375	171.826	151.928
LL0000001855	bcl9l	487.316	-1.42449	0.108972	-3.89543	9.80247e-05	0.00104308	0.37255	585.716	759.066	623.196	319.637	254.107	241.761	708.818	834.747	744.995	261.809	245.995	267.946
LL0000010394	flna	5020.79	-1.42455	0.154436	-2.74907	0.00597642	0.047801	0.372534	6642.02	6916.63	6790.29	3796.59	3231.34	1971.57	9949.23	7228.41	6367.71	2785.88	2064.38	2505.43
LL0000009821	esyt2a	426.584	-1.42576	0.112477	-3.78532	0.000153512	0.00159093	0.372223	580.309	659.865	619.912	266.123	190.824	192.796	667.812	608.291	591.614	280.452	202.73	258.278
LL0000026785	si:dkey-153k10.9	233.158	-1.42658	0.142302	-2.99772	0.00272007	0.0232545	0.372011	338.814	359.604	344.851	170.666	116.831	103.284	339.764	370.264	283.898	141.036	144.63	84.2511
LL0000014151	LOC100332699	147.898	-1.42852	0.14347	-2.98681	0.00281908	0.0239872	0.371512	187.429	234.717	239.754	86.7793	61.3361	69.6209	241.35	206.62	181.962	91.5927	74.1694	99.4439
LL0000011249	gdpd4a	116.49	-1.42884	0.156521	-2.73983	0.0061471	0.0490301	0.371429	182.022	155.888	167.499	46.2823	63.2833	48.9642	190.971	163.643	161.003	86.7293	55.627	75.9641
LL0000030013	tbc1d32	88.8407	-1.42972	0.15117	-2.84262	0.00447445	0.0366784	0.371203	124.352	124.887	137.12	53.5139	36.0228	45.9039	131.219	138.849	120.99	57.5494	55.627	40.0538
LL0000012275	hoxc3a	641.031	-1.43034	0.108543	-3.96466	7.35015e-05	0.000795341	0.371044	995.717	941.526	992.68	257.445	350.492	370.292	842.381	830.614	1013.65	389.066	400.515	308
LL0000009134	dock7	1070.6	-1.43086	0.085328	-5.0495	4.42975e-07	6.24744e-06	0.370909	1476	1502.19	1564.97	577.082	606.546	490.407	1741	1557.92	1530	666.276	534.019	600.807
LL0000039852	lhfpl6	243.147	-1.43109	0.106983	-4.02949	5.58984e-05	0.000612043	0.370852	347.825	372.89	340.746	137.401	125.593	113.23	313.989	376.876	375.355	154.816	134.741	124.305
LL0000013511	lamb2	1744.68	-1.43171	0.157897	-2.73414	0.0062543	0.0498506	0.37069	2286.99	2470.29	2247.28	1293.01	1208.22	648.775	3153.95	2653.83	2459.82	976.718	671.233	865.99
LL0000011093	gak	699.031	-1.43191	0.10449	-4.13354	3.57224e-05	0.000400643	0.370639	1053.39	944.183	847.349	441.128	377.753	329.743	1098.96	1061.2	1114.63	420.678	384.445	314.906
LL0000025499	si:ch211-207d6.2	274.906	-1.4351	0.141642	-3.07183	0.00212748	0.0185053	0.369821	357.737	471.206	379.337	146.078	146.038	123.941	480.356	416.547	304.857	195.344	131.033	146.403
LL0000011169	gatb	214.415	-1.43637	0.131107	-3.32833	0.000873687	0.00809741	0.369497	318.99	264.832	300.513	161.988	110.016	93.3379	315.161	317.369	358.207	121.583	108.782	102.206
LL0000013282	kif11	3878.44	-1.4366	0.0954471	-4.57426	4.77905e-06	6.03176e-05	0.369437	5682.34	6284.22	5639.14	2444.28	2381.4	2175.85	5191.36	5762.23	5425.51	1918.58	1673.76	1962.64
LL0000018965	mgat5	201.481	-1.43886	0.14117	-3.10877	0.0018787	0.0165032	0.368857	292.858	293.175	266.849	128.723	103.201	84.1572	388.971	261.168	259.129	99.6982	110.018	129.83
LL0000032096	wnt5b	404.423	-1.44034	0.115374	-3.8166	0.000135301	0.00141172	0.368481	539.76	548.264	551.762	244.428	244.371	175.965	639.694	653.747	613.525	257.756	178.006	205.794
LL0000029603	stt3b	1261.93	-1.44065	0.135785	-3.24523	0.00117357	0.0106289	0.368401	1904.93	1441.96	1661.86	848.991	726.298	450.623	2189.72	1975.29	1889.16	740.036	663.816	650.529
LL0000018759	mcf2la	224.849	-1.44242	0.116338	-3.80292	0.000143002	0.00148803	0.367948	300.067	364.919	325.146	127.276	133.382	120.88	352.652	357.867	271.513	115.909	100.129	128.448
LL0000000324	add1	1013.79	-1.44291	0.127955	-3.46148	0.000537216	0.00515079	0.367824	1524.66	1535.85	1269.38	684.11	669.83	416.96	1581.66	1561.22	1418.54	551.177	407.932	544.179
LL0000031398	txlnba	2046.57	-1.44294	0.11691	-3.78873	0.000151417	0.00156993	0.367817	2856.49	3107.12	3010.06	1232.27	1237.43	725.282	2893.85	3096.83	2987.6	1292.83	1068.04	1051.07
LL0000000936	ambra1a	278.827	-1.44326	0.124768	-3.55264	0.000381386	0.00375186	0.367736	355.935	403.891	437.633	167.773	155.774	124.706	496.759	374.396	375.355	155.626	119.907	178.17
LL0000022014	pkd1l2a	166.189	-1.44474	0.154216	-2.8839	0.00392784	0.0326033	0.367357	201.847	281.661	223.332	122.937	94.4382	76.5065	276.498	235.547	239.122	102.94	59.3355	80.1076
LL0000009691	epb41l4a	346.87	-1.44634	0.119859	-3.72391	0.000196157	0.00200852	0.36695	488.397	475.634	449.128	242.982	188.876	160.664	458.096	561.181	606.856	166.164	178.006	186.457
LL0000020599	nr6a1b	207.995	-1.44669	0.131154	-3.40583	0.000659626	0.00623374	0.366863	277.539	291.403	360.452	125.83	118.778	118.585	313.989	314.89	266.75	89.9716	133.505	84.2511
LL0000018258	LOC798783	849.515	-1.44754	0.121833	-3.6734	0.00023934	0.00241847	0.366646	1020.05	1269.24	1716.87	445.467	441.036	462.099	1169.26	1078.56	1207.04	504.975	484.573	395.013
LL0000019904	myof	332.405	-1.44775	0.114177	-3.9215	8.79976e-05	0.000942032	0.366594	511.825	490.692	478.687	153.31	183.035	149.953	560.025	462.83	417.273	220.471	174.298	186.457
LL0000009144	dok7	103.315	-1.44843	0.150763	-2.97438	0.00293579	0.0249067	0.366421	154.989	178.916	125.624	54.9602	66.2041	53.5546	145.278	157.032	143.855	43.7699	50.6824	64.9148
LL0000005736	clasp2	2162.01	-1.44908	0.0885081	-5.07384	3.89858e-07	5.53896e-06	0.366256	3155.66	2804.2	2796.58	1264.08	1213.09	1141.48	3704.6	3464.61	3065.72	1205.29	1068.04	1060.73
LL0000024183	samd4a	300.721	-1.44942	0.113916	-3.94524	7.97203e-05	0.000859004	0.366167	398.287	451.72	436.812	183.683	170.378	131.591	480.356	450.433	422.037	181.564	123.616	178.17
LL0000008756	ddhd2	279.174	-1.44984	0.132343	-3.39906	0.000676181	0.00638495	0.366061	468.573	329.49	381.8	101.243	140.197	179.79	410.06	430.597	437.28	170.216	143.394	157.453
LL0000000142	acap3a	232.56	-1.45048	0.133062	-3.38547	0.000710565	0.00669138	0.3659	312.682	332.147	325.146	99.7962	99.3061	175.2	370.226	353.734	354.397	124.015	121.143	122.924
LL0000025788	si:ch211-242b18.1	1436.98	-1.45062	0.0975106	-4.62122	3.81481e-06	4.86806e-05	0.365865	2081.54	2117.77	1938.56	934.324	859.68	690.854	2338.51	2242.25	1901.55	702.751	662.58	773.452
LL0000032035	WDR7	264.182	-1.4527	0.148471	-3.0491	0.00229526	0.0198449	0.365336	377.561	396.805	371.947	170.666	181.088	100.989	475.67	369.437	330.58	158.058	131.033	106.35
LL0000012143	hivep2a	131.859	-1.45363	0.152636	-2.97197	0.00295893	0.0250845	0.365102	191.033	205.488	172.426	92.5646	52.5738	55.8498	216.746	198.356	171.482	79.4343	59.3355	87.0134
LL0000008858	dgkaa	480.472	-1.45477	0.081791	-5.56014	2.69564e-08	4.24002e-07	0.364814	712.771	757.295	674.102	279.14	261.896	264.713	717.02	685.153	681.165	265.862	249.704	216.843
LL0000009614	emilin1b	542.852	-1.45617	0.123577	-3.69138	0.000223043	0.0022657	0.364459	810.991	844.096	775.095	390.507	264.816	201.977	794.345	809.952	733.563	316.116	297.914	274.852
LL0000012433	huwe1	4345.18	-1.4586	0.154706	-2.96431	0.00303364	0.0256802	0.363847	5808.5	6226.65	5729.46	3508.78	2605.33	1699.97	8159.03	6586.23	5717.98	2204.71	1796.13	2099.37
LL0000009850	evi5b	220.804	-1.45893	0.125411	-3.65941	0.000252798	0.00254553	0.363763	311.781	372.89	357.168	102.689	139.223	96.3982	333.906	287.616	278.182	115.909	119.907	133.973
LL0000029521	stat3	542.484	-1.46095	0.104077	-4.42894	9.46963e-06	0.00011529	0.363253	845.233	863.582	783.305	373.151	258.975	235.64	769.742	731.436	774.528	295.852	285.552	292.807
LL0000031645	unm_sa1614	102.215	-1.46193	0.160947	-2.87007	0.00410385	0.0338814	0.363008	143.275	150.573	176.531	53.5139	51.6003	52.7895	160.509	138.849	133.375	77.8132	40.7932	46.9596
LL0000024269	SCARF2	244.836	-1.4627	0.154066	-3.00324	0.00267122	0.022864	0.362814	334.308	384.405	382.621	128.723	117.804	88.7476	412.403	326.46	315.337	182.375	108.782	156.072
LL0000021233	palm1b	434.017	-1.46297	0.0855881	-5.40929	6.32741e-08	9.68174e-07	0.362745	644.287	690.865	605.953	214.056	204.454	243.291	616.262	608.291	656.396	235.061	232.397	256.897
LL0000001295	arhgap4b	168.028	-1.46357	0.137107	-3.38109	0.000721982	0.00678963	0.362595	213.561	245.346	253.712	104.135	110.989	73.4462	296.415	251.25	217.211	78.6238	79.114	92.5381
LL0000000231	actn4	4653.56	-1.46467	0.140904	-3.29781	0.000974408	0.00894818	0.362317	6677.16	6839.57	6636.75	3417.66	2976.26	1628.82	7458.41	6863.1	6512.51	2605.12	2098.99	2128.38
LL0000022202	pmp22b	1198.7	-1.46564	0.111862	-4.16264	3.1459e-05	0.000356293	0.362074	1935.56	1495.99	2035.44	584.314	540.342	589.865	1943.69	1452.95	1697.67	740.847	703.373	664.34
LL0000020100	ndrg2	526.203	-1.46602	0.136516	-3.41365	0.000640992	0.00606261	0.36198	747.013	789.181	891.687	350.01	329.073	209.628	912.677	669.45	624.005	291.8	236.106	263.803
LL0000027570	si:dkey-31f5.11	187.57	-1.46652	0.133011	-3.5074	0.000452503	0.00439152	0.361854	209.957	308.232	254.533	114.259	97.359	100.224	329.22	299.186	250.555	91.5927	97.6563	98.0627
LL0000022365	ppfia3	840.011	-1.46765	0.113547	-4.11855	3.81257e-05	0.000425734	0.361571	1111.96	1501.3	924.53	425.219	462.455	392.478	1180.97	1353.78	1329.94	466.879	473.448	457.166
LL0000009136	DOCK9	607.575	-1.46982	0.086865	-5.40866	6.34975e-08	9.70948e-07	0.361027	929.035	978.726	844.065	329.761	322.258	265.478	849.41	857.062	894.565	348.538	334.998	337.004
LL0000000009	aak1a	114.235	-1.47007	0.136084	-3.45426	0.000551796	0.00527743	0.360965	150.484	183.345	176.531	72.3161	60.3626	68.8559	168.71	172.735	156.239	59.1705	48.2101	53.8654
LL0000038239	yap1	1236.99	-1.47086	0.0959958	-4.90505	9.34047e-07	1.27144e-05	0.360766	1798.6	1801.56	1510.78	794.03	593.89	614.347	2006.95	1916.61	1871.06	697.887	583.466	654.672
LL0000008336	CU928131.1	345.78	-1.47088	0.137785	-3.41752	0.000631941	0.00598437	0.360761	416.309	558.007	569.005	170.666	180.114	149.188	613.919	450.433	443.948	245.598	176.77	175.408
LL0000000951	amot	420.053	-1.47113	0.117356	-4.01451	5.95689e-05	0.000648842	0.3607	570.397	582.807	552.583	218.395	195.692	185.911	745.138	678.542	575.418	271.536	245.995	218.224
LL0000030113	tdp1	347.292	-1.47182	0.102585	-4.59931	4.23902e-06	5.36484e-05	0.360527	492.902	522.578	515.635	164.881	155.774	172.14	513.161	511.592	502.062	171.838	210.147	234.798
LL0000003412	BX663503.3	382.565	-1.47199	0.13888	-3.39853	0.000677497	0.00639476	0.360485	555.979	528.778	510.709	228.519	241.45	194.327	734.594	528.122	520.163	235.871	175.534	136.735
LL0000022908	ptprna	743.985	-1.47233	0.114403	-4.12866	3.64884e-05	0.000408836	0.3604	1119.17	967.212	1116.66	289.264	437.142	482.756	1130.59	1135.59	1103.2	445.805	339.943	360.484
LL0000004791	cadm4	300.699	-1.47264	0.12832	-3.68327	0.000230262	0.0023339	0.360323	425.32	475.634	371.126	189.468	199.586	138.477	448.723	471.095	461.097	169.406	116.199	142.26
LL0000000436	afap1l2	148.511	-1.47389	0.145564	-3.25554	0.00113175	0.0102825	0.360011	177.517	238.26	188.847	67.9771	70.0985	89.5126	201.515	247.945	257.223	73.7605	97.6563	71.8206
LL0000007727	ctdspla	161.059	-1.47494	0.134588	-3.52883	0.0004174	0.00407313	0.359748	229.781	266.603	252.07	72.3161	112.936	82.627	230.805	224.803	221.021	89.9716	89.0032	60.7713
LL0000013059	kansl1b	469.209	-1.47588	0.0940575	-5.0595	4.20347e-07	5.95014e-06	0.359513	719.079	595.207	688.882	241.536	257.028	241.761	822.464	645.482	672.591	252.893	254.648	238.942
LL0000030081	tcf3a	352.624	-1.47669	0.158328	-3.01076	0.00260596	0.0223303	0.359313	430.726	531.435	450.77	225.626	197.639	130.061	732.25	497.542	467.765	196.965	148.339	222.368
LL0000009707	epha4a	1356.72	-1.47669	0.0856513	-5.56551	2.61382e-08	4.11976e-07	0.359311	1854.47	1937.97	1717.69	717.375	737.981	714.571	2315.08	2079.43	2077.79	789.48	667.524	671.246
LL0000012232	homer3b	261.86	-1.47694	0.164382	-2.90144	0.00371449	0.0309774	0.359249	413.605	404.776	360.452	115.706	79.8344	128.531	403.031	320.675	407.747	162.921	143.394	201.65
LL0000023100	rabgap1l	507.581	-1.47923	0.0901947	-5.31328	1.0767e-07	1.61218e-06	0.35868	724.485	802.467	735.683	277.694	296.945	250.941	807.233	762.016	653.538	289.368	244.759	245.847
LL0000005802	clic5b	114.507	-1.47946	0.148923	-3.21954	0.00128396	0.0115561	0.358622	160.396	201.06	154.362	66.5308	52.5738	47.434	162.852	146.287	184.82	72.1394	59.3355	66.2959
LL0000006084	coro1ca	970.054	-1.47964	0.148321	-3.2338	0.00122156	0.0110419	0.358579	1413.83	1469.42	1373.66	788.245	531.58	347.34	1380.15	1509.16	1416.63	527.671	396.806	486.17
LL0000000028	abca1b	2331.11	-1.48053	0.168554	-2.85087	0.00435995	0.0358162	0.358358	3410.67	4129.25	3906.67	1692.2	1593.77	752.059	3309.77	3054.68	2779.92	1320.39	960.493	1063.5
LL0000004957	cavin1b	1348.37	-1.4808	0.14472	-3.32225	0.000892938	0.00826254	0.358291	2094.16	2172.68	2047.76	835.974	893.755	454.449	2024.53	1792.64	1779.6	860.809	562.451	661.578
LL0000001303	arhgef11	556.05	-1.48202	0.130639	-3.68971	0.00022451	0.0022786	0.357988	752.419	918.497	747.178	389.06	304.734	208.863	888.073	875.244	728.799	327.464	278.135	254.134
LL0000021326	pax6b	448.681	-1.48243	0.119879	-4.02429	5.71473e-05	0.000624531	0.357886	553.276	688.208	692.987	271.908	291.103	196.622	729.907	635.564	665.923	260.188	194.077	204.412
LL0000030824	top2b	2993.17	-1.48269	0.123026	-3.92346	8.72864e-05	0.000935286	0.357821	4520.82	4499.48	4241.67	1460.78	1376.66	1067.27	4427.48	4394.4	4366.13	1955.06	1877.72	1730.6
LL0000007743	ctnnbl1	1281.61	-1.48323	0.123832	-3.90234	9.52678e-05	0.00101515	0.357686	1817.52	1993.77	1562.51	795.477	818.789	542.431	1627.35	2163.73	2160.68	671.95	671.233	553.847
LL0000019825	myh14	638.352	-1.48331	0.151481	-3.19056	0.00141996	0.0127157	0.357667	914.618	985.812	966.405	428.111	323.232	194.327	1067.33	897.559	805.014	365.56	297.914	414.35
LL0000009250	dtna	260.305	-1.48384	0.130797	-3.69916	0.000216316	0.00220222	0.357536	347.825	385.29	426.959	147.525	118.778	110.934	456.924	349.602	334.39	172.648	147.103	125.686
LL0000011755	grk5l	70.9461	-1.48408	0.174179	-2.7792	0.00544931	0.0438456	0.357477	113.539	91.2297	80.4653	44.836	36.9964	33.6629	118.332	119.84	101.937	33.2327	35.8485	41.435
LL0000011701	greb1l	1525.12	-1.48511	0.0841357	-5.76584	8.12522e-09	1.34888e-07	0.357221	2183.37	2365.77	2222.65	979.16	784.713	691.619	2371.32	2259.6	2074.93	816.228	792.376	759.641
LL0000014996	LOC101884821	253.003	-1.48518	0.152388	-3.18386	0.00145325	0.0129886	0.357203	334.308	376.433	402.327	164.881	136.303	91.8078	496.759	331.419	292.472	136.984	127.324	145.022
LL0000031965	wasf1	130.151	-1.48567	0.142289	-3.41328	0.000641857	0.0060683	0.357082	196.44	199.288	197.879	70.8698	88.5967	59.6751	174.569	170.255	213.4	69.7077	74.1694	46.9596
LL0000000548	akna	207.24	-1.48593	0.119347	-4.07159	4.66932e-05	0.000515907	0.357018	292.858	361.376	336.641	115.706	114.884	108.639	288.214	281.83	273.419	122.394	91.4756	99.4439
LL0000024286	scinlb	314.417	-1.48637	0.149413	-3.25521	0.00113308	0.0102906	0.356909	442.441	372.89	431.064	111.367	155.774	145.362	528.392	566.967	442.043	224.524	176.77	175.408
LL0000019878	myo1cb	671.083	-1.48647	0.13176	-3.69206	0.000222441	0.00226058	0.356885	986.706	968.983	1009.92	370.258	285.262	232.58	1080.22	977.728	906.95	415.814	427.71	390.87
LL0000010623	foxp2	122.249	-1.48693	0.145888	-3.33768	0.000844802	0.00784862	0.356772	169.407	186.002	175.71	63.6381	82.7551	47.434	202.687	161.99	185.772	72.1394	53.1547	66.2959
LL0000023149	rai14	384.043	-1.48738	0.126091	-3.86529	0.000110958	0.00117044	0.35666	566.793	496.892	532.057	225.626	165.51	168.314	688.901	567.793	544.932	259.377	211.383	180.933
LL0000028433	sirt6	247.177	-1.48844	0.125534	-3.89094	9.9856e-05	0.00106061	0.356397	362.243	379.976	431.064	125.83	131.435	157.603	295.243	388.446	331.532	116.72	139.686	106.35
LL0000010398	flncb	2183.33	-1.48847	0.136287	-3.58415	0.000338177	0.00335255	0.356389	2923.17	3171.78	2705.44	1472.36	1278.32	748.234	3544.09	3697.68	3269.59	1232.85	997.578	1158.8
LL0000006077	coq8a	466.231	-1.49018	0.0955875	-5.12803	2.92794e-07	4.20918e-06	0.355969	696.551	602.293	721.725	260.338	283.315	227.989	644.38	688.459	772.623	246.409	220.036	230.655
LL0000024692	shprh	294.383	-1.49023	0.134281	-3.65079	0.000261439	0.0026291	0.355955	361.342	459.691	447.486	199.592	147.986	105.579	466.297	452.912	411.557	159.679	140.922	179.551
LL0000030207	tfdp2	816.049	-1.49099	0.103627	-4.73811	2.1572e-06	2.82312e-05	0.355767	1259.74	1117.78	1183.99	488.857	492.636	481.226	1180.97	1347.99	1132.74	356.644	364.666	385.345
LL0000012060	herc2	1014.14	-1.4955	0.118245	-4.19041	2.78448e-05	0.000318489	0.354659	1360.66	1435.76	1364.63	656.63	506.267	412.37	1889.79	1569.49	1359.47	577.115	491.99	545.56
LL0000010621	foxp1a	817.53	-1.49619	0.0736439	-6.73766	1.60957e-11	3.38024e-10	0.354489	1078.62	1261.27	1234.08	435.343	446.878	454.449	1202.06	1208.32	1259.44	401.225	400.515	428.161
LL0000004942	casq1a	960.963	-1.49688	0.140683	-3.5319	0.00041259	0.00403303	0.354319	1537.28	1450.82	1407.32	669.647	626.992	437.617	1619.15	1347.99	1150.84	487.954	349.832	446.116
LL0000029344	sptlc3	162.025	-1.498	0.118782	-4.19256	2.7583e-05	0.000315651	0.354044	224.374	229.403	227.438	86.7793	87.6231	81.0969	281.184	257.862	216.258	86.7293	84.0586	81.4887
LL0000005111	ccdc92	89.2747	-1.49807	0.165259	-3.01386	0.00257951	0.0221118	0.354028	113.539	136.402	116.593	60.7455	53.5474	48.1991	119.503	153.726	151.476	43.7699	42.0293	31.7668
LL0000026315	si:ch73-217b7.1	147.657	-1.49869	0.144698	-3.44639	0.000568123	0.00541336	0.353875	202.748	240.917	178.994	95.4572	63.2833	61.2052	198.001	242.159	242.933	88.3504	79.114	78.7264
LL0000024480	sept9a	695.868	-1.49884	0.0935818	-5.33054	9.79191e-08	1.47384e-06	0.353837	920.925	1261.27	954.91	394.846	376.779	371.822	975.943	996.737	1057.47	346.107	351.068	342.529
LL0000000495	ahnak	3902.44	-1.49888	0.151674	-3.28915	0.00100492	0.00919543	0.353829	5366.96	6481.73	5711.4	2209.98	1601.55	1239.41	6778.88	5284.52	4963.46	2597.02	2207.77	2386.65
LL0000022584	prkcaa	236.634	-1.49981	0.161634	-3.09221	0.00198669	0.0173922	0.353601	343.319	347.204	357.168	164.881	139.223	81.862	419.433	278.524	351.538	151.574	113.726	91.1569
LL0000001155	apbb2b	416.01	-1.50003	0.12679	-3.94374	8.02202e-05	0.000863584	0.353546	578.507	666.951	661.786	238.643	198.612	159.899	708.818	523.163	546.838	265.051	207.674	236.179
LL0000011887	gypc	174.746	-1.50029	0.162118	-3.08597	0.00202886	0.0177277	0.353482	291.056	199.288	257.818	92.5646	60.3626	82.627	275.326	236.374	287.709	94.8349	134.741	84.2511
LL0000009702	epg5	140.906	-1.50055	0.151846	-3.29642	0.000979253	0.00898551	0.353419	209.957	229.403	242.217	69.4234	80.8079	59.6751	227.291	176.867	164.813	88.3504	84.0586	58.0089
LL0000007556	CT030188.1	679.429	-1.50379	0.142024	-3.54724	0.000389292	0.00382149	0.352625	965.98	1048.7	940.131	273.355	249.239	322.857	877.529	1009.13	1184.18	380.15	470.975	430.924
LL0000038434	zfyve9a	320.187	-1.50388	0.106199	-4.7447	2.0882e-06	2.74213e-05	0.352604	397.386	483.606	488.54	195.253	152.854	156.073	521.362	491.757	457.286	188.049	147.103	162.977
LL0000005452	cep170aa	777.572	-1.50431	0.105333	-4.78778	1.68637e-06	2.23226e-05	0.352498	1015.54	1100.07	1047.69	415.094	446.878	343.514	1391.86	1285.18	1059.38	448.237	378.264	399.157
LL0000021624	pex7	81.4383	-1.50721	0.15643	-3.24243	0.00118514	0.0107296	0.35179	108.132	109.83	137.941	34.7117	45.7587	45.1388	108.959	136.369	122.896	43.7699	39.557	44.1973
LL0000005428	cenpe	6262.39	-1.50789	0.131935	-3.84954	0.000118341	0.00124434	0.351625	8655.98	9138.02	8769.9	4661.49	3714.24	2526.24	10576	9672.32	8781.79	3054.98	2639.19	2958.46
LL0000008828	dennd4c	500.578	-1.50812	0.117622	-4.31998	1.56044e-05	0.000184903	0.351568	656.903	670.494	755.389	279.14	235.609	208.863	893.931	749.619	716.414	290.989	318.928	230.655
LL0000022364	ppfia2	154.468	-1.50934	0.13076	-3.89522	9.81094e-05	0.0010435	0.351272	214.462	205.488	206.911	65.0845	81.7815	81.862	256.581	244.639	248.649	99.6982	76.6417	71.8206
LL0000029507	stard13a	146.455	-1.50959	0.155353	-3.28017	0.00103743	0.00947038	0.351212	218.066	196.631	187.205	72.3161	94.4382	50.4943	236.663	247.118	215.305	94.8349	64.2801	80.1076
LL0000030043	tbx15	284.634	-1.51105	0.112846	-4.52873	5.93394e-06	7.41228e-05	0.350856	382.067	374.662	405.611	188.022	135.329	146.127	474.498	477.706	410.605	138.605	135.977	146.403
LL0000000544	akap9	1631.52	-1.51144	0.0828396	-6.17389	6.66303e-10	1.21649e-08	0.35076	2337.46	2541.14	2170.92	883.702	894.729	774.246	2681.79	2424.07	2342.64	966.181	794.848	766.547
LL0000025923	si:ch211-266k8.4	117.508	-1.51419	0.17653	-2.91275	0.00358262	0.0299752	0.350094	146.879	141.716	194.595	54.9602	44.7851	49.7292	172.225	202.488	184.82	64.8444	96.4202	56.6278
LL0000013533	large2	446.559	-1.51445	0.0914957	-5.62264	1.88066e-08	3.01573e-07	0.350031	633.474	598.75	669.997	245.875	226.846	191.266	691.244	668.624	704.03	253.704	237.342	237.56
LL0000011368	gli1	605.7	-1.51549	0.124935	-4.12604	3.69066e-05	0.000413322	0.349779	855.145	1011.5	807.117	376.044	405.987	252.471	979.458	914.915	814.54	295.042	250.94	305.237
LL0000031313	ttc7b	272.519	-1.5171	0.111658	-4.63107	3.63779e-06	4.65246e-05	0.349388	383.869	368.462	422.854	176.451	149.933	133.886	451.066	430.597	362.971	120.773	140.922	128.448
LL0000001566	atp10a	119.23	-1.5177	0.170475	-3.03683	0.00239077	0.0206397	0.349241	164	203.717	170.784	86.7793	53.5474	36.7231	188.628	169.429	159.097	66.4655	55.627	75.9641
LL0000029547	stk17a	127.93	-1.51792	0.144027	-3.59599	0.000323164	0.00321062	0.349189	177.517	174.488	209.374	65.0845	78.8608	45.1388	208.545	187.611	179.104	74.571	63.044	71.8206
LL0000010563	focad	432.725	-1.51812	0.13365	-3.87666	0.000105902	0.00111967	0.349142	555.078	511.063	578.037	251.66	192.771	180.555	813.091	685.153	702.124	217.229	243.523	262.421
LL0000001896	bicc2	225.312	-1.51816	0.12519	-4.13902	3.48797e-05	0.000391764	0.34913	312.682	364.919	320.219	159.095	127.54	92.5729	318.675	343.816	339.154	115.099	93.9479	116.018
LL0000010405	flrt1b	81.2169	-1.52095	0.176631	-2.94934	0.00318455	0.0268688	0.348458	110.835	144.373	119.877	31.8191	40.8908	43.6087	141.764	95.0454	112.416	47.8227	30.9039	55.2466
LL0000013019	jarid2a	471.304	-1.52108	0.118261	-4.4062	1.05199e-05	0.000127271	0.348424	615.452	687.322	678.208	309.513	239.503	185.146	825.978	755.404	626.863	249.651	242.287	240.323
LL0000028424	SIPA1	128.522	-1.52122	0.176596	-2.9515	0.00316234	0.026701	0.348391	175.715	167.402	165.036	94.0109	80.8079	45.1388	241.35	216.538	176.246	71.3288	50.6824	58.0089
LL0000031857	vimr2	65.9529	-1.52141	0.186373	-2.79768	0.00514705	0.0416042	0.348345	84.7035	84.1439	107.561	33.2654	42.8379	22.952	115.988	106.616	87.6465	38.9066	30.9039	35.9103
LL0000020091	ndnf	704.94	-1.52222	0.0985183	-5.30071	1.15354e-07	1.72164e-06	0.348151	993.013	938.868	966.405	449.806	343.677	343.514	1136.45	1191.79	1046.04	382.582	341.179	325.955
LL0000021236	palmda	245.115	-1.52231	0.122872	-4.25087	2.12942e-05	0.000247991	0.348127	373.056	340.118	340.746	111.367	158.695	93.3379	358.51	373.57	396.314	142.658	127.324	125.686
LL0000028794	slc4a10a	108.423	-1.52259	0.181326	-2.88203	0.00395125	0.0327858	0.348061	165.803	172.716	189.668	26.0338	46.7323	65.0305	145.278	147.94	147.665	77.8132	55.627	60.7713
LL0000009992	fam13b	759.166	-1.52273	0.0710626	-7.35587	1.89682e-13	4.56562e-12	0.348027	1156.11	1090.33	1142.12	361.58	385.542	374.882	1139.97	1117.4	1111.78	396.361	449.961	383.964
LL0000030068	tcea3	200.738	-1.52296	0.136282	-3.83735	0.000124367	0.00130295	0.347971	239.693	326.832	293.945	75.2087	90.5438	107.109	301.101	293.401	336.296	133.742	108.782	102.206
LL0000021717	phkb	352.792	-1.5236	0.122637	-4.26953	1.95886e-05	0.000228822	0.347816	551.474	474.749	546.836	199.592	224.899	152.248	576.428	500.848	491.582	204.26	131.033	179.551
LL0000013010	jak2b	514.871	-1.52445	0.0864372	-6.06745	1.29956e-09	2.3248e-08	0.347611	772.244	781.209	805.474	308.066	265.79	248.646	803.718	730.61	686.881	249.651	283.08	243.085
LL0000004967	cbfb	283.016	-1.52463	0.115757	-4.5322	5.83727e-06	7.29548e-05	0.347568	413.605	441.091	425.317	143.186	135.329	122.41	468.64	425.638	342.964	157.248	138.449	182.314
LL0000035478	XLOC_025819	1426.83	-1.52523	0.157438	-3.33611	0.000849594	0.00788997	0.347424	2664.56	2696.15	1951.69	488.857	813.921	707.685	1965.95	1526.51	1906.31	949.97	669.997	780.358
LL0000010250	fech	104.96	-1.52571	0.162888	-3.22744	0.00124902	0.0112725	0.347308	173.912	134.63	122.34	63.6381	63.2833	42.8436	175.74	176.041	149.571	47.0122	46.9739	63.5336
LL0000007292	crebbpb	1699.31	-1.52815	0.119715	-4.41171	1.02557e-05	0.000124205	0.346722	2412.25	2209.88	2138.9	960.357	1023.24	677.083	3130.52	2862.11	2386.46	909.442	783.723	897.757
LL0000013635	lgr4	377.822	-1.52902	0.12945	-4.08667	4.37612e-05	0.00048514	0.346513	545.166	606.722	567.363	254.553	221.978	160.664	592.83	601.679	450.617	198.586	145.866	187.838
LL0000009133	dock6	579.07	-1.53011	0.11635	-4.55617	5.20938e-06	6.55336e-05	0.346251	782.156	775.895	807.117	350.01	253.133	250.941	1098.96	886.815	807.872	328.275	306.567	301.094
LL0000023824	rnf38	531.48	-1.53101	0.132012	-4.02243	5.76004e-05	0.000629185	0.346035	665.914	976.955	894.151	218.395	315.443	248.646	849.41	700.857	651.632	282.884	244.759	328.717
LL0000020071	ncoa3	862.712	-1.53333	0.0912044	-5.84764	4.98591e-09	8.44748e-08	0.345479	1192.16	1401.22	1317.83	503.32	475.112	370.292	1377.8	1270.3	1130.83	452.289	427.71	433.686
LL0000031718	USP34	412.323	-1.53413	0.158689	-3.36591	0.000762919	0.00714547	0.345286	537.056	599.636	640.438	245.875	219.058	136.947	807.233	593.414	499.204	273.157	169.353	226.511
LL0000010070	fam222a	377.644	-1.53476	0.117989	-4.53227	5.83527e-06	7.29548e-05	0.345137	481.188	545.607	474.581	201.039	206.401	207.333	714.676	598.373	558.27	201.828	165.645	176.789
LL0000024304	scn8aa	302.335	-1.53594	0.191067	-2.80496	0.00503227	0.0407584	0.344855	421.715	448.177	501.677	222.734	207.375	81.862	501.445	484.318	337.248	153.195	114.963	153.309
LL0000013327	kifap3b	188.259	-1.53632	0.147121	-3.64545	0.000266921	0.00267955	0.344763	289.253	291.403	254.533	86.7793	86.6495	99.4585	335.078	250.424	264.845	140.226	80.3502	80.1076
LL0000020714	nudcd1	232.929	-1.53657	0.119691	-4.48296	7.36164e-06	9.06312e-05	0.344705	328.001	284.318	333.356	128.723	111.963	108.639	337.421	423.159	370.592	125.636	127.324	116.018
LL0000030472	tmem131l	717.035	-1.53669	0.109636	-4.8952	9.82045e-07	1.3352e-05	0.344675	1025.45	937.983	1197.95	367.366	290.13	321.327	1138.8	1094.26	1003.17	436.889	426.474	364.628
LL0000001911	bin3	226.211	-1.53858	0.167175	-3.22168	0.00127441	0.0114791	0.344223	351.429	351.633	380.979	112.813	97.359	66.5607	366.711	284.31	281.993	147.521	143.394	129.83
LL0000018624	map7d1b	830.824	-1.53883	0.0957885	-5.62518	1.85315e-08	2.97576e-07	0.344165	1202.97	1299.36	992.68	422.326	421.564	433.792	1147	1357.08	1420.44	451.479	428.946	392.251
LL0000024699	shtn1	98.3228	-1.53918	0.173179	-3.11345	0.00184911	0.0162557	0.34408	145.978	156.773	135.477	46.2823	38.9436	39.0183	127.704	159.511	147.665	40.5277	72.9332	69.0583
LL0000019873	myo18aa	790.318	-1.53955	0.117493	-4.59223	4.38534e-06	5.54394e-05	0.343992	1077.72	1147.9	1128.98	436.789	515.029	333.568	1322.74	1242.2	1139.4	463.637	337.471	338.385
LL0000018307	lrch1	86.2275	-1.53982	0.153788	-3.51014	0.000447876	0.00435212	0.343929	122.55	115.144	144.509	37.6044	38.9436	48.9642	132.391	116.534	139.091	42.9594	40.7932	55.2466
LL0000021725	phldb1b	919.539	-1.53988	0.127779	-4.22515	2.38783e-05	0.000275995	0.343913	1193.96	1490.67	1275.13	626.257	517.95	351.165	1546.51	1446.34	1254.68	502.544	395.57	433.686
LL0000029210	sp3a	113.164	-1.54197	0.186335	-2.90856	0.00363093	0.0303464	0.343417	130.66	137.287	148.615	63.6381	68.1513	44.3738	228.462	200.009	163.861	51.0649	44.5016	77.3452
LL0000008771	DDX17	2240.76	-1.54228	0.0966944	-5.60817	2.04478e-08	3.26754e-07	0.343343	3249.37	3668.67	3524.87	1026.89	1288.06	1344.98	3211.36	3246.42	3124.79	1213.4	918.464	1071.78
LL0000005353	cdk16	571.858	-1.543	0.107331	-5.05918	4.21068e-07	5.95669e-06	0.34317	875.87	870.668	854.739	342.778	322.258	210.393	838.866	887.641	774.528	292.61	275.663	316.287
LL0000022465	ppp2r2bb	126.946	-1.54407	0.165108	-3.29523	0.000983413	0.0090201	0.342917	197.341	185.116	195.416	79.5477	51.6003	52.7895	227.291	174.388	154.334	86.7293	46.9739	71.8206
LL0000005425	celsr3	258.31	-1.54468	0.19188	-2.83865	0.00453045	0.0370584	0.342771	355.034	373.776	362.915	214.056	146.038	94.8681	567.055	357.867	289.614	129.689	103.837	104.969
LL0000023642	rhd	67.4121	-1.54513	0.194045	-2.8093	0.00496487	0.0403035	0.342664	97.3189	88.5725	116.593	27.4801	49.6531	37.4882	120.675	106.616	75.2616	33.2327	28.4316	27.6233
LL0000009462	ehbp1l1a	312.943	-1.54519	0.137771	-3.95718	7.5839e-05	0.00081834	0.342651	403.693	530.549	517.277	182.237	194.718	120.88	496.759	401.67	445.854	175.89	118.671	167.121
LL0000012124	hipk3b	374.735	-1.54541	0.138346	-3.94239	8.06748e-05	0.000867264	0.342598	566.793	613.807	614.164	218.395	196.665	118.585	574.084	527.295	447.759	194.533	217.563	207.175
LL0000019639	msi1	1158.45	-1.54595	0.10479	-5.20993	1.88912e-07	2.76229e-06	0.342471	1730.11	1573.05	1658.57	455.591	553.973	510.298	1876.9	1744.7	1772.94	686.54	667.524	671.246
LL0000026026	si:ch211-286o17.1	870.645	-1.54612	0.117444	-4.65005	3.3186e-06	4.27506e-05	0.342429	1369.67	1400.33	1415.53	390.507	425.459	357.285	1273.53	1015.75	1308.98	564.957	456.142	469.596
LL0000019711	mtmr11	125.682	-1.54638	0.16415	-3.32856	0.000872956	0.00809388	0.342367	167.605	181.574	180.636	70.8698	71.072	38.2533	239.007	179.347	174.34	77.8132	65.5163	62.1524
LL0000019922	myt1b	880.669	-1.54649	0.135288	-4.03943	5.35806e-05	0.000587501	0.342343	1300.29	1350.73	1349.85	552.495	513.082	452.153	1658.99	1183.52	1031.75	478.227	369.611	327.336
LL0000030751	tnk2b	88.9316	-1.54834	0.181812	-3.01598	0.00256154	0.0219905	0.341903	121.649	135.516	114.95	46.2823	39.9172	45.9039	165.196	133.89	120.99	29.18	43.2655	70.4394
LL0000029326	spryd3	60.6677	-1.54936	0.191874	-2.86314	0.00419469	0.0345571	0.341661	90.1101	94.7726	80.4653	43.3896	29.2077	20.6568	96.0713	81.8217	96.2206	31.6116	22.2508	41.435
LL0000022388	ppip5k1b	194.818	-1.5498	0.13249	-4.14975	3.32842e-05	0.000376041	0.341557	290.155	277.232	268.491	80.994	79.8344	82.627	339.764	289.269	277.23	117.53	118.671	116.018
LL0000031244	tspan18b	211.568	-1.55021	0.121637	-4.52334	6.08725e-06	7.59145e-05	0.341461	305.473	304.689	279.987	104.135	110.989	120.88	392.486	275.218	338.201	104.562	101.365	100.825
LL0000004841	camk2d2	181.922	-1.55073	0.133486	-4.12578	3.69483e-05	0.000413587	0.341336	291.957	235.603	247.965	108.474	100.28	69.6209	311.646	296.707	241.028	94.0243	100.129	85.6322
LL0000012047	her2	322.206	-1.55119	0.107879	-5.10935	3.23269e-07	4.6271e-06	0.341228	390.177	502.206	501.677	143.186	160.642	157.603	459.267	486.798	544.932	185.617	175.534	158.834
LL0000018646	mapk8ip2	162.613	-1.55166	0.164116	-3.36141	0.00077547	0.0072483	0.341117	234.286	255.974	245.501	104.135	70.0985	60.4401	271.811	238.853	204.826	92.4032	55.627	117.399
LL0000020104	ndst1a	257.922	-1.55347	0.124672	-4.43942	9.0202e-06	0.000109993	0.340689	410.001	380.862	424.496	148.971	152.854	91.0427	350.309	361.173	377.261	134.552	119.907	143.641
LL0000011557	gpcpd1	397.494	-1.55764	0.114294	-4.87902	1.06614e-06	1.44442e-05	0.339705	565.891	609.379	663.428	169.22	205.427	160.664	602.203	559.528	561.128	253.704	192.84	226.511
LL0000010859	FRMD4A	202.474	-1.55853	0.182632	-3.05824	0.00222643	0.019286	0.339496	291.957	273.689	273.418	128.723	98.3326	75.7414	366.711	354.561	249.602	96.456	63.044	157.453
LL0000006007	col4a1	716.578	-1.55883	0.155956	-3.58324	0.000339361	0.0033614	0.339427	999.321	1179.79	1025.52	383.275	421.564	198.917	1231.35	1034.76	947.915	466.069	325.109	385.345
LL0000024584	sgcd	616.985	-1.55949	0.141882	-3.94336	8.03487e-05	0.000864564	0.33927	900.2	898.125	997.606	329.761	368.99	196.622	1100.13	787.637	843.121	369.613	269.482	342.529
LL0000028322	si:dkeyp-9d4.3	84.0501	-1.56012	0.178946	-3.13012	0.00174732	0.0154373	0.339122	107.231	148.802	116.593	34.7117	41.8644	45.9039	161.681	125.625	96.2206	52.686	35.8485	41.435
LL0000001304	arhgef12a	669.214	-1.56077	0.0933252	-6.00877	1.86934e-09	3.29802e-08	0.33897	938.046	953.926	994.322	402.077	340.756	273.128	1028.67	1076.08	1000.31	356.644	310.275	356.341
LL0000001132	ap3b1a	452.467	-1.56185	0.11782	-4.7687	1.85414e-06	2.44173e-05	0.338717	698.353	661.636	669.997	261.784	212.243	156.073	691.244	648.788	681.165	271.536	221.272	255.516
LL0000026890	si:dkey-178e17.3	137.888	-1.56264	0.133719	-4.2076	2.58103e-05	0.000295952	0.338532	200.044	190.431	185.563	80.994	62.3097	53.5546	222.604	212.406	221.021	69.7077	82.8225	73.2017
LL0000013594	lef1	246.898	-1.56284	0.115804	-4.86033	1.17193e-06	1.57939e-05	0.338483	368.55	348.976	316.114	130.169	127.54	99.4585	425.291	382.661	371.545	142.658	131.033	118.78
LL0000024613	sh2b3	65.5595	-1.5635	0.194814	-2.89249	0.00382206	0.0318284	0.33833	109.033	92.1154	93.6025	49.1749	36.0228	20.6568	111.302	99.1778	80.025	32.4222	38.3208	24.861
LL0000020192	nek7	192.368	-1.56361	0.143231	-3.93497	8.32063e-05	0.000892812	0.338303	331.605	266.603	321.861	102.689	118.778	78.0366	267.125	242.159	297.236	120.773	82.8225	78.7264
LL0000010870	frmpd1b	361.692	-1.56374	0.111855	-5.03997	4.65604e-07	6.54657e-06	0.338272	560.485	533.206	573.11	208.27	191.797	133.886	585.8	516.551	469.671	196.154	178.006	193.363
LL0000009719	ephb4a	825.077	-1.56408	0.0974884	-5.78611	7.20336e-09	1.20277e-07	0.338194	1234.51	1216.1	1034.55	400.631	449.798	488.877	1376.63	1265.34	1279.45	423.92	360.958	370.152
LL0000023850	robo4	853.258	-1.56411	0.124267	-4.53947	5.63953e-06	7.0675e-05	0.338187	1220.99	1367.56	1290.73	533.693	530.606	400.894	1362.57	1273.61	1137.5	462.827	323.873	334.242
LL0000022872	ptpn11b	94.8235	-1.56454	0.181919	-3.10325	0.0019141	0.0168014	0.338085	145.978	138.173	154.362	63.6381	42.8379	30.6026	171.054	124.799	113.369	56.7388	38.3208	58.0089
LL0000012167	hmga2	1614.58	-1.56504	0.169051	-3.34243	0.000830476	0.0077311	0.337968	2565.43	2546.46	2693.13	908.29	618.229	470.515	2698.2	1909.17	2066.36	1144.5	854.184	900.52
LL0000024568	sfrp5	305.596	-1.56587	0.107885	-5.24507	1.56219e-07	2.30471e-06	0.337775	517.232	452.605	449.949	156.203	169.405	152.248	441.693	468.615	412.51	151.574	180.479	114.637
LL0000031342	ttyh2l	93.3475	-1.56672	0.147753	-3.83558	0.000125267	0.00131058	0.337575	140.572	130.202	137.12	41.9433	41.8644	45.9039	148.793	152.899	125.754	41.3383	54.3909	59.3901
LL0000009835	ets1	287.926	-1.56699	0.125625	-4.51339	6.37999e-06	7.93507e-05	0.337511	383.869	405.662	449.128	189.468	128.514	141.537	466.297	417.373	459.191	142.658	170.59	100.825
LL0000013431	kmt5ab	839.518	-1.56705	0.103655	-5.47055	4.48648e-08	6.92925e-07	0.337498	1180.44	1391.47	1169.21	441.128	447.851	462.099	1054.44	1343.03	1394.72	386.635	464.795	338.385
LL0000018439	lsp1	1787.35	-1.56751	0.128254	-4.42485	9.65084e-06	0.000117311	0.337391	2602.38	2807.75	2422.99	795.477	779.845	645.715	2413.5	2775.33	3014.28	1177.74	1017.36	995.82
LL0000010014	fam168a	369.681	-1.56863	0.193396	-2.94025	0.00327949	0.0275891	0.337128	656.002	638.608	686.419	212.609	190.824	143.832	617.434	383.488	335.343	236.682	123.616	211.318
LL0000022368	ppfibp1b	976.104	-1.56929	0.108308	-5.25626	1.47018e-07	2.17453e-06	0.336974	1423.74	1732.48	1167.57	527.907	500.425	473.575	1238.38	1560.4	1638.61	517.944	506.824	425.399
LL0000024224	satb2	56.0702	-1.56951	0.185458	-3.07082	0.00213472	0.0185543	0.336923	77.4947	95.6583	74.7178	31.8191	27.2605	32.8978	96.0713	88.4336	71.4509	25.1272	28.4316	23.4798
LL0000038790	zgc:158328	145.921	-1.56958	0.198581	-2.86826	0.00412732	0.0340508	0.336906	219.869	236.489	206.911	92.5646	82.7551	28.3074	223.776	234.721	183.867	74.571	81.5863	85.6322
LL0000024327	scube1	162.908	-1.56964	0.140692	-4.04881	5.14793e-05	0.000566076	0.336893	268.528	221.431	243.038	63.6381	73.9928	87.2174	306.959	209.926	216.258	97.2665	86.5309	80.1076
LL0000001982	bop1	1306.97	-1.57004	0.137569	-4.14366	3.41809e-05	0.000384664	0.336799	1814.82	1774.99	1613.41	902.505	779.845	528.66	2022.18	2248.03	2255.94	630.611	582.23	530.367
LL0000024651	sh3rf1	470.149	-1.57161	0.0840004	-6.8048	1.01193e-11	2.15656e-10	0.336434	758.727	686.437	682.313	258.892	244.371	209.628	707.647	722.345	662.112	252.082	234.87	222.368
LL0000031331	ttll5	64.6036	-1.5726	0.180576	-3.17097	0.00151929	0.013542	0.336201	96.4178	87.6868	93.6025	30.3728	35.0492	30.6026	124.19	90.0865	87.6465	25.9377	43.2655	30.3856
LL0000001067	ano1	118.535	-1.57263	0.170158	-3.36529	0.000764644	0.00715291	0.336195	172.11	187.774	192.953	94.0109	61.3361	52.7895	210.888	156.205	140.996	45.3911	56.8632	51.1031
LL0000019516	mrc1a	352.08	-1.57296	0.158963	-3.60438	0.000312899	0.003114	0.336118	533.452	554.464	532.057	234.304	236.582	110.934	560.025	484.318	496.346	197.775	139.686	145.022
LL0000015212	LOC101885863	298.542	-1.57333	0.126333	-4.53822	5.67312e-06	7.10572e-05	0.336033	467.671	452.605	365.378	182.237	159.669	121.645	492.072	511.592	390.598	166.974	129.796	142.26
LL0000031710	usp28	701.379	-1.57361	0.098182	-5.84232	5.14799e-09	8.71567e-08	0.335967	942.552	1047.81	1069.86	406.416	371.911	353.46	1176.29	1014.09	1050.8	373.666	265.774	343.91
LL0000029508	stard13b	312.258	-1.57462	0.113378	-5.06817	4.01661e-07	5.69963e-06	0.335732	418.111	441.977	411.359	144.632	134.355	163.724	522.534	536.387	475.387	166.164	144.63	187.838
LL0000029543	stk10	269.689	-1.57548	0.131085	-4.39014	1.13276e-05	0.000136469	0.335531	346.023	478.291	355.525	159.095	166.484	115.525	403.031	448.78	391.551	141.847	122.379	107.731
LL0000025371	si:ch211-193l2.6	247.466	-1.57554	0.139921	-4.11331	3.90028e-05	0.000434476	0.335518	301.869	352.518	449.128	141.74	135.329	127.766	419.433	332.246	371.545	142.658	112.49	82.8699
LL0000029632	stxbp5a	51.5439	-1.5781	0.209284	-2.76227	0.00574004	0.0459742	0.334923	64.8793	93.0011	84.5707	28.9264	29.2077	15.3013	78.4972	75.2098	66.6875	34.0433	24.7231	23.4798
LL0000025440	si:ch211-198m17.1	45.658	-1.57877	0.20315	-2.84897	0.00438612	0.0360055	0.334768	65.7804	64.6579	59.1174	18.8022	29.2077	23.717	83.1836	63.6391	76.2143	24.3166	18.5423	20.7175
LL0000038365	zcchc7	141.092	-1.58206	0.145834	-3.99124	6.57286e-05	0.000713576	0.334005	215.363	164.745	206.09	69.4234	56.4682	59.6751	205.03	220.671	255.318	78.6238	81.5863	80.1076
LL0000028787	slc47a1	335.748	-1.58329	0.106786	-5.46226	4.70103e-08	7.24121e-07	0.333719	484.792	434.005	517.277	176.451	163.563	144.597	468.64	546.304	566.844	172.648	197.785	156.072
LL0000004103	CABZ01040998.1	203.077	-1.58364	0.139741	-4.17657	2.95939e-05	0.000336717	0.33364	220.77	346.318	332.535	96.9035	90.5438	94.103	359.681	279.351	289.614	120.773	101.365	104.969
LL0000033514	XLOC_010898	206.89	-1.58479	0.141234	-4.14057	3.46442e-05	0.000389309	0.333373	400.089	313.547	288.197	95.4572	116.831	113.995	342.107	233.894	287.709	106.183	97.6563	87.0134
LL0000009261	dub	133.802	-1.58484	0.150915	-3.87531	0.00010649	0.00112485	0.333361	160.396	246.232	201.984	72.3161	65.2305	64.2655	154.651	230.588	209.589	70.5182	70.4609	59.3901
LL0000010508	FO744854.1	156.943	-1.58703	0.141619	-4.14512	3.39629e-05	0.000382771	0.332857	210.858	229.403	266.849	80.994	73.9928	55.0847	269.468	205.794	228.643	91.5927	87.7671	82.8699
LL0000031618	unc119b	258.276	-1.58849	0.119781	-4.91306	8.96668e-07	1.2249e-05	0.332519	378.462	367.576	413.001	151.864	103.201	109.404	429.977	361.999	373.45	154.816	140.922	114.637
LL0000004795	cahz	508.979	-1.58934	0.0981251	-6.00603	1.90117e-09	3.35161e-08	0.332323	808.288	744.895	735.683	237.197	242.424	221.869	758.026	720.692	814.54	257.756	328.818	237.56
LL0000007114	CR855257.1	371.998	-1.59037	0.146277	-4.03598	5.43742e-05	0.000595919	0.332086	592.023	601.407	502.498	153.31	242.424	149.953	657.268	426.465	575.418	232.629	160.7	169.883
LL0000005766	cldn19	296.965	-1.59075	0.144944	-4.07569	4.58774e-05	0.000507136	0.332	389.276	464.12	496.75	167.773	168.431	96.3982	499.102	435.556	387.74	166.974	117.435	174.027
LL0000008272	CU861477.1	857.201	-1.593	0.131898	-4.4959	6.92751e-06	8.5469e-05	0.331481	1243.52	1203.7	1142.94	397.738	518.923	359.581	1716.4	1244.68	1178.46	530.103	349.832	400.538
LL0000020393	nlgn3b	83.34	-1.59349	0.158285	-3.74951	0.000177184	0.00182396	0.331369	120.748	134.63	126.446	40.497	36.0228	48.9642	138.249	133.064	100.031	44.5805	39.557	37.2915
LL0000006090	coro7	106.899	-1.59381	0.169874	-3.49559	0.000473007	0.0045732	0.331295	161.297	163.859	125.624	66.5308	58.4154	39.7834	203.859	171.082	135.28	50.2544	43.2655	63.5336
LL0000009612	emid1	322.144	-1.59422	0.112639	-5.27541	1.32457e-07	1.96547e-06	0.331202	485.693	497.777	399.863	143.186	165.51	137.712	502.617	525.642	494.44	196.154	145.866	171.264
LL0000030027	tbck	159.905	-1.5948	0.167151	-3.55844	0.000373065	0.00367786	0.331069	253.209	179.802	224.975	111.367	57.4418	61.9703	272.983	273.565	232.454	73.7605	101.365	75.9641
LL0000040176	si:ch73-103b11.2	331.506	-1.59662	0.106083	-5.62405	1.8653e-08	2.99318e-07	0.330652	458.66	451.72	518.098	172.112	153.827	139.242	563.54	519.031	476.339	185.617	152.047	187.838
LL0000013300	kif20ba	574.464	-1.59706	0.0770172	-7.75234	9.02125e-15	2.3938e-13	0.330549	862.354	876.868	875.266	248.767	278.447	268.538	881.044	862.847	823.115	302.337	311.511	302.475
LL0000004332	CABZ01068050.1	74.7555	-1.59711	0.174211	-3.42752	0.000609122	0.00578491	0.330538	112.638	109.83	102.634	43.3896	45.7587	42.0786	100.758	123.972	126.706	39.7172	24.7231	24.861
LL0000028662	slc2a11b	270.073	-1.59728	0.117978	-5.06266	4.13443e-07	5.85601e-06	0.330499	395.583	432.234	415.464	143.186	166.484	115.525	445.208	361.999	387.74	150.763	116.199	110.493
LL0000020069	ncoa1	164.783	-1.5976	0.167803	-3.56135	0.000368955	0.00364201	0.330425	228.88	286.089	243.038	94.0109	91.5174	56.6148	304.616	200.835	221.974	98.8877	55.627	95.3004
LL0000036757	XLOC_035300	62.9437	-1.59762	0.188585	-3.169	0.00152966	0.0136082	0.330421	92.8134	119.573	83.7496	41.9433	28.2341	29.8375	100.758	92.566	78.1197	36.475	22.2508	29.0045
LL0000030225	tgfb2	90.5291	-1.59912	0.163391	-3.66682	0.000245585	0.0024794	0.330077	124.352	118.687	131.372	39.0507	43.8115	31.3677	156.994	151.246	133.375	54.3072	50.6824	51.1031
LL0000029590	stra6	438.251	-1.59934	0.129863	-4.61522	3.92671e-06	5.0053e-05	0.330027	710.969	527.006	698.735	242.982	293.05	187.441	690.073	666.144	662.112	214.797	202.73	162.977
LL0000029490	stab2	644.993	-1.60017	0.0907083	-6.61645	3.67931e-11	7.4948e-10	0.329839	956.969	1007.07	886.761	321.083	360.228	295.315	1053.27	1064.51	853.6	334.759	317.692	288.663
LL0000029086	sntb1	142.563	-1.60113	0.143972	-4.17532	2.9757e-05	0.000338347	0.329619	216.264	200.174	203.627	79.5477	77.8872	83.3921	209.717	244.639	214.353	63.2233	77.8778	40.0538
LL0000038232	xrn2	1317.37	-1.6012	0.0892231	-6.73817	1.60398e-11	3.37158e-10	0.329603	1969.81	2028.31	1761.21	731.839	679.566	532.485	2043.27	2067.86	2015.87	699.509	697.192	581.47
LL0000002090	bub1ba	453.243	-1.60238	0.104181	-5.78203	7.38049e-09	1.23145e-07	0.329333	635.276	611.15	690.524	251.66	238.529	249.411	624.463	786.811	744.042	205.07	211.383	190.601
LL0000022851	ptk2aa	858.246	-1.60306	0.0947621	-6.36397	1.96602e-10	3.75597e-09	0.329177	1302.99	1255.96	1234.08	467.162	399.172	336.629	1448.1	1329.81	1172.75	470.122	438.835	443.354
LL0000028803	slc4a4a	488.23	-1.60336	0.109398	-5.51529	3.48199e-08	5.42509e-07	0.329109	737.101	740.466	757.031	269.016	261.896	195.092	866.985	643.829	662.112	273.157	220.036	232.036
LL0000004235	CABZ01059120.1	109.533	-1.60351	0.190496	-3.16811	0.00153433	0.0136392	0.329075	127.055	142.602	172.426	44.836	36.9964	41.3135	181.598	171.082	191.488	58.3599	56.8632	89.7757
LL0000005579	chd9	1027.26	-1.60436	0.113739	-5.31358	1.07494e-07	1.61059e-06	0.328881	1465.19	1586.33	1456.59	526.461	585.127	444.503	1956.57	1533.95	1279.45	565.767	420.293	506.888
LL0000012050	her4.2	2171.88	-1.60438	0.183013	-3.30239	0.000958655	0.0088246	0.328877	2627.61	2533.17	3262.95	516.337	936.593	1159.84	3328.52	3629.91	4232.75	1244.2	1297.96	1292.77
LL0000018297	lpgat1	189.407	-1.60464	0.142801	-4.23416	2.29408e-05	0.000265959	0.328818	277.539	301.146	306.261	140.293	85.6759	76.5065	272.983	268.607	278.182	89.9716	67.9886	107.731
LL0000003899	c1qtnf12	164.458	-1.60485	0.119718	-5.05233	4.36458e-07	6.1593e-06	0.328769	253.209	244.46	266.028	101.243	84.7023	76.5065	242.521	239.68	238.17	81.0555	86.5309	59.3901
LL0000024637	sh3gl1a	220.009	-1.6049	0.131106	-4.61382	3.95342e-06	5.03546e-05	0.328758	315.385	373.776	309.545	120.045	98.3326	116.29	331.563	325.634	330.58	97.2665	147.103	74.5829
LL0000028767	slc43a1b	292.461	-1.60522	0.130626	-4.63319	3.6007e-06	4.61014e-05	0.328686	482.089	461.463	414.643	183.683	158.695	94.8681	415.918	439.688	422.989	158.058	131.033	146.403
LL0000024076	rtkn2b	57.901	-1.60536	0.216512	-2.79599	0.00517407	0.0417602	0.328653	84.7035	82.3724	55.8331	23.1411	21.419	29.0725	99.5861	92.566	106.7	24.3166	30.9039	44.1973
LL0000013372	klf8	495.749	-1.60586	0.115949	-5.22528	1.73891e-07	2.55398e-06	0.328539	725.386	732.494	569.826	235.75	278.447	221.104	847.067	840.532	765.954	283.694	224.98	223.749
LL0000006035	colec12	1449.53	-1.60653	0.0860345	-7.0499	1.79052e-12	4.02414e-11	0.328386	2216.71	2302	1968.94	801.262	743.822	567.678	2117.08	2234.81	2247.37	729.499	731.804	733.399
LL0000000041	abcb7	615.71	-1.60727	0.137582	-4.41388	1.01532e-05	0.000123029	0.328219	920.024	766.152	795.622	393.399	319.337	244.821	950.168	1191.79	934.578	269.104	353.541	249.991
LL0000018600	map3k15	157.048	-1.60829	0.152389	-3.99167	6.56106e-05	0.000712631	0.327988	225.275	294.061	209.374	92.5646	57.4418	57.3799	241.35	228.935	215.305	81.0555	86.5309	95.3004
LL0000009760	erc1a	78.8187	-1.6094	0.192525	-3.16532	0.00154912	0.0137569	0.327734	120.748	96.544	91.1393	26.0338	46.7323	49.7292	151.136	139.675	117.179	40.5277	34.6124	31.7668
LL0000023852	rock2a	1363.93	-1.60994	0.0804128	-7.58513	3.32148e-14	8.46299e-13	0.327612	2042.8	2141.68	1840.85	727.5	666.909	573.034	2086.62	2205.05	2002.53	658.981	671.233	749.973
LL0000019828	myh7ba	150.034	-1.61014	0.138852	-4.39416	1.11201e-05	0.00013418	0.327567	247.803	226.746	198.7	59.2992	68.1513	58.91	244.865	229.762	207.684	83.4871	97.6563	77.3452
LL0000018790	mctp1b	98.4508	-1.61041	0.163218	-3.73982	0.000184149	0.00189144	0.327506	145.978	144.373	154.362	43.3896	42.8379	42.0786	172.225	139.675	129.564	38.0961	55.627	73.2017
LL0000039649	znf704	139.979	-1.61135	0.155241	-3.93808	8.21356e-05	0.000882145	0.327291	203.649	204.602	220.869	76.655	72.0456	50.4943	269.468	181.826	184.82	85.1082	55.627	74.5829
LL0000021681	phactr4b	701.035	-1.61176	0.0825223	-7.41331	1.23185e-13	3.03474e-12	0.327198	1030.86	1123.1	1005	377.49	362.175	319.032	1021.64	1120.71	1038.42	386.635	315.22	312.143
LL0000013284	kif13ba	503.516	-1.61289	0.11204	-5.47031	4.49257e-08	6.93402e-07	0.326942	737.101	768.809	712.693	326.869	221.005	213.453	862.298	762.843	705.935	260.999	265.774	204.412
LL0000016992	LOC110437758	87.0961	-1.6135	0.208533	-2.94199	0.00326112	0.0274446	0.326804	120.748	108.944	105.098	56.4065	39.9172	22.1869	156.994	169.429	124.801	55.9283	43.2655	41.435
LL0000022417	ppp1r13ba	522.038	-1.61408	0.117711	-5.21686	1.81981e-07	2.66941e-06	0.326673	705.562	786.524	732.399	334.1	294.024	221.869	899.789	872.765	722.131	247.219	218.8	229.273
LL0000025514	si:ch211-208h16.4	115.014	-1.61471	0.157667	-3.89878	9.66794e-05	0.00102971	0.326531	184.726	201.06	154.362	76.655	47.7059	42.8436	141.764	181.826	172.435	57.5494	66.7524	52.4843
LL0000009618	eml1	212.937	-1.61472	0.105766	-5.81211	6.16896e-09	1.03882e-07	0.326528	331.605	302.032	302.156	115.706	101.253	103.284	359.681	322.328	306.763	97.2665	113.726	99.4439
LL0000000024	aatkb	89.3632	-1.61482	0.168162	-3.65612	0.000256059	0.00257725	0.326506	118.044	134.63	126.446	50.6213	45.7587	39.0183	172.225	153.726	102.889	45.3911	40.7932	42.8161
LL0000023251	raver2	58.8419	-1.6167	0.203776	-3.02638	0.00247499	0.0213187	0.32608	60.3738	95.6583	93.6025	31.8191	23.3662	29.8375	100.758	101.657	81.9304	38.0961	29.6677	19.3363
LL0000027702	si:dkey-49n23.1	226.686	-1.61748	0.136351	-4.52858	5.9382e-06	7.41358e-05	0.325905	345.122	304.689	331.714	135.954	147.012	103.284	385.457	364.478	321.053	105.372	100.129	75.9641
LL0000009754	erbb3b	198.744	-1.61791	0.119049	-5.19041	2.09833e-07	3.05464e-06	0.325806	271.231	356.947	284.092	92.5646	116.831	95.6331	311.646	304.145	272.466	95.6454	93.9479	89.7757
LL0000023580	rfx4	743.281	-1.61796	0.0797817	-7.74563	9.51086e-15	2.51503e-13	0.325796	1076.82	1114.24	1136.37	365.919	403.066	312.912	1124.74	1098.39	1177.51	398.793	370.847	339.767
LL0000001596	atp2a3	455.964	-1.61851	0.106683	-5.79767	6.72436e-09	1.12605e-07	0.325671	628.969	749.323	676.566	228.519	236.582	165.254	665.469	690.112	714.509	260.999	216.327	238.942
LL0000001662	atp9b	84.964	-1.61888	0.178912	-3.45915	0.000541878	0.00518902	0.325587	119.846	127.544	151.899	46.2823	52.5738	26.0122	132.391	133.89	100.984	41.3383	37.0847	49.7219
LL0000018520	madd	513.19	-1.62149	0.12105	-5.13418	2.83371e-07	4.07627e-06	0.324999	744.309	842.324	716.798	280.586	283.315	269.303	904.476	797.555	646.869	273.157	220.036	179.551
LL0000004926	caskin1	162.482	-1.62176	0.144332	-4.30781	1.64876e-05	0.00019437	0.32494	236.99	250.66	231.543	86.7793	100.28	69.6209	292.9	228.935	232.454	91.5927	50.6824	77.3452
LL0000032150	wu:fi04e12	1459.47	-1.62224	0.140695	-4.42262	9.75091e-06	0.00011835	0.32483	1968.91	2470.29	2182.42	970.482	827.551	479.696	2584.55	2056.29	1952.99	726.257	623.023	671.246
LL0000019967	nalcn	98.6439	-1.62324	0.189692	-3.28552	0.00101796	0.00930731	0.324606	139.671	149.687	137.941	70.8698	44.7851	26.7773	188.628	147.94	125.754	50.2544	42.0293	59.3901
LL0000023214	rasal2	1034.93	-1.62428	0.129312	-4.8277	1.38117e-06	1.84736e-05	0.324372	1507.54	1443.73	1453.3	671.093	641.596	444.503	1656.64	1770.32	1544.29	471.743	416.585	397.776
LL0000030530	tmem182a	614.822	-1.625	0.119389	-5.23503	1.6496e-07	2.42899e-06	0.324209	1020.95	876.868	1027.99	326.869	331.02	207.333	891.588	865.326	886.944	360.697	299.15	283.139
LL0000022246	pola1	1291.65	-1.62511	0.107795	-5.79904	6.66961e-09	1.11769e-07	0.324186	1917.54	1915.82	1915.57	805.601	628.939	479.696	2094.82	2151.33	1703.39	650.875	623.023	613.237
LL0000009902	ezra	115.844	-1.62512	0.144785	-4.31756	1.57765e-05	0.000186751	0.324183	154.088	199.288	173.247	62.1918	63.2833	43.6087	198.001	161.99	161.003	56.7388	53.1547	63.5336
LL0000021229	pald1a	835.22	-1.62531	0.0946723	-6.60495	3.97644e-11	8.05029e-10	0.324141	1247.12	1128.41	1232.43	497.535	460.508	359.581	1260.64	1366.17	1329.94	387.445	375.791	377.058
LL0000031709	usp25	774.352	-1.62701	0.0922835	-6.79442	1.08753e-11	2.31127e-10	0.323758	1081.32	1174.47	1133.08	468.608	380.674	338.159	1315.71	1220.71	1089.86	376.097	369.611	343.91
LL0000028482	slc12a3	169.14	-1.62709	0.134828	-4.65103	3.30285e-06	4.25715e-05	0.323741	275.737	257.746	278.344	53.5139	72.0456	101.754	235.492	250.424	238.17	81.866	86.5309	98.0627
LL0000030363	tll1	62.8093	-1.62737	0.209064	-3.00087	0.00269213	0.0230345	0.323677	86.5057	86.801	110.845	43.3896	25.3133	16.8314	99.5861	106.616	76.2143	35.6644	38.3208	27.6233
LL0000011749	gripap1	130.104	-1.62869	0.172345	-3.64785	0.000264443	0.00265699	0.323382	182.924	221.431	174.068	92.5646	60.3626	35.9581	216.746	181.826	197.205	57.5494	72.9332	67.6771
LL0000023144	raf1a	98.9292	-1.62931	0.150277	-4.18766	2.81844e-05	0.000322214	0.323243	134.264	174.488	164.215	49.1749	47.7059	51.2594	131.219	157.858	134.328	42.9594	56.8632	42.8161
LL0000004792	cadps2	47.0583	-1.62965	0.196937	-3.19719	0.00138774	0.0124417	0.323167	66.6815	61.115	74.7178	21.6948	19.4718	20.6568	83.1836	72.7304	67.6402	24.3166	23.487	29.0045
LL0000009024	DNAH10	65.3543	-1.63027	0.210525	-2.99382	0.0027551	0.0234948	0.323027	91.9123	112.487	103.455	30.3728	36.9964	17.5965	101.929	114.881	65.7348	30.8011	40.7932	37.2915
LL0000008653	dab2ipa	153.912	-1.63105	0.152103	-4.14884	3.34161e-05	0.000377347	0.322853	223.473	259.517	215.122	111.367	69.1249	58.91	263.61	230.588	201.015	84.2977	58.0993	71.8206
LL0000005971	cog5	202.785	-1.63116	0.14323	-4.40662	1.04995e-05	0.000127091	0.322828	294.66	259.517	339.925	128.723	79.8344	85.6873	344.451	342.163	257.223	115.909	103.837	81.4887
LL0000030728	tnfrsf19	451.577	-1.63255	0.103614	-6.10484	1.02902e-09	1.85521e-08	0.322518	665.013	708.58	595.279	240.089	193.744	210.393	722.878	780.199	622.099	211.555	263.301	205.794
LL0000013356	klf12a	40.4854	-1.63269	0.209392	-3.02153	0.00251498	0.0216205	0.322487	63.0771	64.6579	55.8331	17.3559	21.419	15.3013	55.0652	65.2921	61.9241	18.6428	21.0147	26.2421
LL0000031897	vps41	230.386	-1.63561	0.128885	-4.93156	8.15735e-07	1.11898e-05	0.321835	382.067	346.318	340.746	160.542	115.857	97.1633	356.167	350.428	313.431	117.53	100.129	84.2511
LL0000001352	arl15b	87.0115	-1.63572	0.163966	-3.87713	0.000105696	0.001118	0.32181	124.352	153.23	114.95	53.5139	48.6795	39.7834	114.817	132.237	150.523	44.5805	37.0847	30.3856
LL0000029280	spidr	125.172	-1.6358	0.155167	-4.0975	4.17629e-05	0.000463654	0.321793	159.495	219.66	182.279	60.7455	54.521	48.1991	205.03	198.356	168.624	64.8444	51.9186	88.3946
LL0000019609	mrtfbb	134.607	-1.63582	0.190427	-3.33895	0.000840961	0.00781609	0.321786	171.209	205.488	166.678	44.836	43.8115	60.4401	281.184	198.356	201.015	94.0243	66.7524	81.4887
LL0000020006	nav2b	629.617	-1.63695	0.101481	-6.27658	3.46107e-10	6.48853e-09	0.321535	828.112	1022.13	1126.51	295.05	306.681	261.652	981.801	894.253	863.127	341.243	310.275	324.574
LL0000000276	adam9	154.658	-1.63748	0.19091	-3.33919	0.000840246	0.00781259	0.321417	247.803	246.232	206.911	88.2256	62.3097	77.2716	269.468	215.712	221.021	102.94	89.0032	29.0045
LL0000001672	atrx	3374.94	-1.63869	0.11503	-5.55234	2.81867e-08	4.43052e-07	0.321149	4818.19	4965.37	4969.15	2001.71	1619.08	1121.59	5667.03	5555.61	4672.89	1771.87	1649.03	1687.78
LL0000022852	ptk2ab	467.793	-1.63876	0.137576	-4.64298	3.43419e-06	4.41657e-05	0.321132	629.87	717.437	571.468	308.066	246.318	227.989	699.446	867.806	762.143	214.797	205.202	162.977
LL0000013012	jakmip1	61.62	-1.63879	0.224761	-2.84209	0.00448192	0.0367266	0.321126	98.22	90.3439	75.5389	14.4632	29.2077	27.5423	98.4145	100.831	96.2206	24.3166	58.0993	26.2421
LL0000021524	pdgfra	743.363	-1.64158	0.0954211	-6.72368	1.77188e-11	3.70089e-10	0.320505	986.706	1192.19	1079.71	336.993	394.304	322.857	1311.02	1150.46	1038.42	406.898	348.596	352.197
LL0000021133	OTUD7A	64.6562	-1.6424	0.1813	-3.54328	0.000395182	0.00387766	0.320324	105.429	101.858	96.0658	34.7117	32.1285	23.717	104.272	100.831	78.1197	33.2327	42.0293	23.4798
LL0000018539	magixa	77.6095	-1.64276	0.197914	-3.24768	0.0011635	0.0105502	0.320243	110.835	141.716	97.7079	31.8191	37.97	22.952	130.048	124.799	98.1259	41.3383	34.6124	59.3901
LL0000022058	pla2r1	112.839	-1.64283	0.163054	-3.94246	8.06485e-05	0.000867264	0.320227	154.989	174.488	156.825	59.2992	58.4154	35.193	181.598	189.264	167.671	72.1394	42.0293	62.1524
LL0000013292	kif19	70.7146	-1.64301	0.190021	-3.38387	0.000714731	0.00672693	0.320189	104.528	111.601	137.941	27.4801	46.7323	26.7773	84.3552	113.228	91.4572	38.0961	34.6124	31.7668
LL0000002365	BX088707.1	4408.85	-1.64312	0.105158	-6.1157	9.61354e-10	1.73593e-08	0.320164	6955.6	5176.18	6176.95	1857.08	2269.44	2235.52	7252.21	6816	7706.22	2504.61	1995.16	1961.25
LL0000001456	asb15a	109.223	-1.64317	0.168752	-3.81131	0.000138234	0.00144102	0.320153	185.627	150.573	178.173	46.2823	74.9664	37.4882	187.456	159.511	131.47	52.686	58.0993	48.3408
LL0000014146	LOC100332526	123.735	-1.6461	0.142185	-4.5441	5.51698e-06	6.91768e-05	0.319502	182.924	183.345	169.962	70.8698	70.0985	56.6148	208.545	185.132	197.205	68.0866	39.557	52.4843
LL0000001133	AP3B2	254.85	-1.64612	0.158179	-4.08476	4.41228e-05	0.000488678	0.319498	390.177	429.577	378.516	108.474	155.774	105.579	478.013	322.328	322.005	154.816	80.3502	132.592
LL0000029516	stard8	277.217	-1.6477	0.104435	-6.20192	5.57787e-10	1.02568e-08	0.31915	401.891	404.776	442.559	111.367	131.435	127.766	467.469	437.209	368.687	140.226	149.575	143.641
LL0000000317	adcy6b	206.478	-1.6495	0.155297	-4.18231	2.88558e-05	0.000329236	0.31875	281.144	366.69	325.146	117.152	71.072	73.4462	322.19	338.858	240.075	106.183	121.143	114.637
LL0000008945	dip2cb	140.789	-1.6505	0.16518	-3.93813	8.21188e-05	0.000882145	0.318529	205.451	235.603	198.7	95.4572	73.0192	79.5668	234.32	243.812	163.861	61.6021	46.9739	51.1031
LL0000027809	si:dkey-65b12.6	429.936	-1.65138	0.215178	-3.02719	0.00246837	0.0212778	0.318335	601.034	534.978	580.5	282.033	283.315	118.585	1053.27	667.797	475.387	237.492	150.811	174.027
LL0000035386	XLOC_025107	163.852	-1.65144	0.150283	-4.33474	1.45931e-05	0.000173276	0.318322	246.001	284.318	271.776	73.7624	64.2569	59.6751	257.752	227.282	203.873	104.562	91.4756	81.4887
LL0000021716	phka2	84.5291	-1.65231	0.173506	-3.75958	0.000170197	0.00175517	0.318131	122.55	136.402	122.34	26.0338	34.0756	39.0183	160.509	119.84	108.605	43.7699	55.627	45.5784
LL0000013285	kif13bb	247.891	-1.65331	0.132398	-4.93444	8.03813e-07	1.10328e-05	0.31791	365.847	383.519	389.189	159.095	110.016	100.989	453.409	325.634	333.438	98.0771	129.796	125.686
LL0000013488	l1cama	299.768	-1.65407	0.174969	-3.73821	0.000185335	0.00190278	0.317742	433.43	495.12	454.875	221.287	163.563	107.109	547.138	439.688	358.207	166.974	95.184	114.637
LL0000029198	sox5	605.103	-1.65547	0.0996985	-6.57453	4.88072e-11	9.82922e-10	0.317434	835.321	997.326	867.055	335.547	258.001	261.652	1008.75	928.966	870.748	320.98	250.94	325.955
LL0000039773	camsap3	316.867	-1.65614	0.122669	-5.3489	8.84917e-08	1.33805e-06	0.317286	425.32	512.835	454.875	164.881	143.118	162.194	578.771	477.706	440.138	164.543	173.062	104.969
LL0000013736	lmo3	246.763	-1.65694	0.103651	-6.33799	2.32787e-10	4.42162e-09	0.317111	369.451	361.376	392.474	101.243	137.276	130.061	387.8	366.958	376.308	124.825	100.129	113.256
LL0000011047	gab1	511.977	-1.65891	0.109098	-6.03958	1.54518e-09	2.7535e-08	0.316679	665.013	787.409	738.967	241.536	213.216	214.983	929.079	823.176	722.131	286.126	270.718	251.372
LL0000007842	CU138547.1	124.805	-1.65895	0.203359	-3.24032	0.00119395	0.010805	0.31667	186.528	184.231	213.479	79.5477	64.2569	35.193	205.03	158.685	187.678	62.4127	90.2394	30.3856
LL0000012229	homer1b	146.39	-1.65973	0.12909	-5.11064	3.21077e-07	4.59859e-06	0.316498	222.572	195.745	249.607	89.6719	69.1249	63.5004	224.947	222.324	217.211	71.3288	75.4055	55.2466
LL0000029618	stx2b	171.318	-1.6601	0.211528	-3.12064	0.0018046	0.0158946	0.316417	239.693	364.919	224.975	52.0676	46.7323	82.627	249.551	200.009	281.993	84.2977	132.269	96.6816
LL0000011132	galt	73.0727	-1.66031	0.160407	-4.1165	3.84663e-05	0.000428707	0.31637	112.638	108.944	114.95	37.6044	42.8379	34.4279	110.13	119.84	100.031	33.2327	34.6124	27.6233
LL0000001387	armc9	85.7584	-1.66304	0.161509	-4.10528	4.03819e-05	0.000448755	0.315773	113.539	112.487	140.404	40.497	34.0756	42.0786	144.107	142.155	131.47	51.8755	43.2655	33.148
LL0000030187	tex264a	129.297	-1.66367	0.170067	-3.90242	9.52352e-05	0.00101515	0.315634	198.242	199.288	162.573	73.7624	70.0985	44.3738	167.539	242.159	206.731	55.9283	85.2948	45.5784
LL0000009851	evla	267.924	-1.66418	0.105346	-6.30479	2.88586e-10	5.44559e-09	0.315523	395.583	452.605	385.084	111.367	139.223	109.404	401.859	397.538	411.557	143.468	122.379	145.022
LL0000010140	farp1	480.21	-1.66624	0.113747	-5.85724	4.70635e-09	7.98556e-08	0.315073	656.002	689.98	669.997	253.106	232.688	197.387	903.304	781.852	682.118	273.967	216.327	205.794
LL0000001290	arhgap39	81.5548	-1.66707	0.228612	-2.9179	0.00352403	0.0295386	0.314893	111.737	121.344	137.12	43.3896	35.0492	26.0122	139.42	135.543	100.984	72.9499	24.7231	30.3856
LL0000014913	LOC101884438	62.2221	-1.66834	0.217385	-3.07444	0.00210901	0.0183585	0.314616	66.6815	99.2012	96.0658	37.6044	26.2869	23.717	121.846	103.31	81.9304	44.5805	24.7231	20.7175
LL0000024421	sema3aa	1023.29	-1.66999	0.0792524	-8.45394	2.81635e-17	8.78784e-16	0.314255	1459.78	1558.88	1476.29	491.749	490.689	421.551	1692.96	1564.53	1585.26	496.059	479.629	562.134
LL0000009621	EML4	740.627	-1.67073	0.106969	-6.27032	3.60318e-10	6.74397e-09	0.314095	1182.24	1180.67	1099.42	444.021	366.07	283.839	1237.21	1041.37	1019.37	390.687	326.345	316.287
LL0000023390	relch	182.156	-1.67092	0.157803	-4.25164	2.12213e-05	0.000247399	0.314053	256.814	243.574	311.187	79.5477	73.9928	61.2052	333.906	261.995	256.271	118.341	107.546	81.4887
LL0000018058	LOC110440147	237.188	-1.67162	0.170724	-3.93395	8.35596e-05	0.000896186	0.313901	350.528	460.577	369.484	85.333	124.619	146.127	381.942	286.789	322.005	134.552	65.5163	118.78
LL0000013051	kalrna	288.55	-1.67201	0.144179	-4.66096	3.14741e-06	4.06817e-05	0.313816	474.88	395.919	424.496	101.243	116.831	113.995	506.131	446.3	386.788	161.3	137.213	197.507
LL0000004132	CABZ01044731.1	1137.16	-1.67207	0.112307	-5.9842	2.17461e-09	3.81326e-08	0.313803	1723.81	1851.16	1629.01	623.365	686.381	524.07	1798.41	1856.28	1530	546.314	435.127	441.973
LL0000019518	mrc2	356.617	-1.67261	0.163827	-4.10559	4.03285e-05	0.000448377	0.313686	521.737	535.864	500.035	161.988	144.091	111.7	714.676	523.989	460.144	229.387	152.047	223.749
LL0000030823	top2a	5373.73	-1.67368	0.0961817	-7.00425	2.48316e-12	5.53229e-11	0.313453	7743.16	8598.62	8159.02	3092.24	2838.01	2223.28	8690.93	8514.42	7387.07	2705.63	2148.44	2383.89
LL0000012812	invs	90.2129	-1.67389	0.167337	-4.02716	5.64551e-05	0.000617551	0.313406	105.429	135.516	128.909	50.6213	36.0228	45.1388	140.592	166.949	147.665	49.4438	44.5016	31.7668
LL0000020803	obsl1b	796.993	-1.6739	0.0978929	-6.88407	5.81645e-12	1.25936e-10	0.313405	1166.93	1353.39	1258.71	296.496	406.96	344.279	1259.47	1093.44	1153.69	433.647	400.515	396.394
LL0000001839	bcl11ba	101.314	-1.67435	0.167466	-4.02682	5.65366e-05	0.000618149	0.313306	146.879	165.631	140.404	73.7624	57.4418	42.8436	161.681	146.287	163.861	48.6333	29.6677	38.6726
LL0000010341	fhl3a	319.667	-1.6754	0.108874	-6.20348	5.5229e-10	1.01638e-08	0.31308	469.474	462.348	496.75	122.937	138.25	175.2	474.498	481.839	543.98	183.185	150.811	136.735
LL0000002032	bscl2l	37.6908	-1.67602	0.244252	-2.76772	0.00564496	0.0452755	0.312944	45.9562	56.6864	50.0856	15.9095	16.551	17.5965	55.0652	77.6893	60.9714	28.3694	13.5977	13.8117
LL0000020874	olig3	340.611	-1.67603	0.134532	-5.02507	5.03261e-07	7.06742e-06	0.312942	483.891	500.435	458.16	115.706	215.163	177.495	567.055	629.779	479.197	158.869	160.7	140.879
LL0000021169	p2rx5	167.713	-1.67642	0.133835	-5.05411	4.32395e-07	6.10944e-06	0.312858	255.913	254.203	234.006	65.0845	94.4382	76.5065	205.03	296.707	288.662	85.1082	75.4055	81.4887
LL0000000019	aasdh	99.8558	-1.67709	0.150289	-4.50525	6.62952e-06	8.21441e-05	0.312713	154.088	147.916	158.467	41.9433	52.5738	42.8436	176.912	120.666	156.239	52.686	46.9739	46.9596
LL0000013191	KCNN2	73.4786	-1.67846	0.18778	-3.61305	0.000302615	0.00301513	0.312416	118.044	116.03	110.024	49.1749	32.1285	30.6026	146.45	82.6482	97.1732	33.2327	35.8485	30.3856
LL0000001793	bard1	90.3434	-1.67983	0.202305	-3.36041	0.000778274	0.00727157	0.31212	105.429	127.544	122.34	52.0676	35.0492	26.0122	151.136	146.287	168.624	33.2327	55.627	60.7713
LL0000010314	fgfr1a	391.549	-1.68022	0.133293	-5.10323	3.33907e-07	4.77344e-06	0.312034	564.089	668.722	649.47	205.378	212.243	123.175	638.522	557.049	501.109	209.123	203.966	165.74
LL0000009504	eif3hb	72.9875	-1.68038	0.1634	-4.16387	3.12894e-05	0.000354721	0.312001	105.429	118.687	117.414	39.0507	30.1813	38.2533	104.272	97.5249	124.801	36.475	33.3762	30.3856
LL0000030237	tgm1l1	616.295	-1.68146	0.120652	-5.64817	1.62161e-08	2.6167e-07	0.311766	838.925	828.153	782.484	305.174	309.602	227.989	1129.42	1108.31	948.868	312.874	316.456	287.282
LL0000000278	adamts10	140.947	-1.68166	0.163562	-4.16762	3.07799e-05	0.000349116	0.311723	221.671	205.488	179.815	70.8698	81.7815	43.6087	282.356	210.753	188.63	75.3816	60.5717	70.4394
LL0000025191	si:ch211-156j22.4	524.486	-1.68201	0.124247	-5.48919	4.03773e-08	6.25292e-07	0.311647	770.441	777.666	847.349	164.881	240.477	306.791	787.316	795.075	828.831	286.126	283.08	205.794
LL0000003946	ca16b	154.971	-1.68229	0.1276	-5.34712	8.93627e-08	1.34945e-06	0.311587	218.066	225.86	216.764	89.6719	76.9136	66.5607	283.527	227.282	244.838	69.7077	74.1694	66.2959
LL0000019923	myt1la	39.28	-1.68246	0.230033	-2.96681	0.00300909	0.025491	0.31155	59.4727	59.3436	72.2546	14.4632	23.3662	12.241	64.438	55.3743	48.5866	23.5061	14.8339	23.4798
LL0000030128	tead3b	376.455	-1.68326	0.102745	-6.65006	2.92982e-11	6.03202e-10	0.311378	568.595	606.722	622.375	180.79	186.929	158.368	631.493	524.816	491.582	201.828	164.409	179.551
LL0000004858	camsap2b	161.041	-1.68581	0.20834	-3.29176	0.000995624	0.00912121	0.310829	210.858	234.717	220.048	146.078	51.6003	49.7292	294.072	262.821	246.744	73.7605	60.5717	81.4887
LL0000020631	nrp1b	127.44	-1.68714	0.181922	-3.7771	0.000158663	0.00164285	0.310543	174.814	170.945	188.026	75.2087	49.6531	40.5484	248.379	223.15	159.097	73.7605	46.9739	78.7264
LL0000040160	dtx4a	251.651	-1.68739	0.162079	-4.24108	2.22446e-05	0.000258147	0.310488	412.704	324.175	369.484	124.384	161.616	96.3982	480.356	391.752	327.722	141.036	74.1694	116.018
LL0000009554	elf1	390.678	-1.68765	0.115135	-5.97253	2.33596e-09	4.07758e-08	0.310432	530.748	602.293	536.162	216.948	212.243	155.308	585.8	735.569	583.992	179.943	179.243	169.883
LL0000000465	ago1	456.774	-1.68911	0.169264	-4.07123	4.67647e-05	0.000516202	0.310118	687.54	809.553	701.198	244.428	237.556	129.296	837.694	646.309	501.109	293.421	180.479	212.699
LL0000018593	map3k1	128	-1.68926	0.188306	-3.6603	0.00025192	0.0025378	0.310086	156.792	222.317	229.08	75.2087	85.6759	38.2533	208.545	195.876	157.192	53.4966	44.5016	69.0583
LL0000018603	map3k20	71.8768	-1.69042	0.189552	-3.6424	0.00027011	0.0027092	0.309836	111.737	131.087	128.088	41.9433	34.0756	29.8375	113.645	101.657	71.4509	36.475	32.1401	30.3856
LL0000001216	aqp4	96.7196	-1.6906	0.209651	-3.29405	0.000987534	0.0090507	0.309797	174.814	159.43	128.909	63.6381	38.9436	33.6629	190.971	120.666	110.511	60.7916	27.1954	51.1031
LL0000001223	aqr	1586.75	-1.69173	0.133821	-5.16904	2.35299e-07	3.41243e-06	0.309556	2264.47	2342.74	2129.87	1006.64	929.778	563.853	2569.32	2806.73	2423.61	725.446	639.093	639.479
LL0000030346	tjp2b	579.737	-1.69254	0.106838	-6.48217	9.04119e-11	1.78189e-09	0.309381	865.958	875.982	723.367	306.62	301.813	237.17	965.399	1051.28	828.831	273.967	257.12	269.327
LL0000000091	abhd17c	504.072	-1.69336	0.118103	-5.87077	4.33786e-09	7.39842e-08	0.309206	729.892	658.979	606.774	245.875	238.529	221.869	830.665	875.244	917.43	226.955	275.663	220.986
LL0000028425	sipa1l1	500.713	-1.69419	0.106125	-6.54123	6.10134e-11	1.21705e-09	0.309028	688.441	788.295	711.051	253.106	210.295	206.568	898.618	820.696	681.165	268.294	223.744	258.278
LL0000030779	tnnt2e	174.505	-1.69421	0.196561	-3.53176	0.000412808	0.00403345	0.309025	302.77	262.175	198.7	92.5646	139.223	68.0908	278.841	287.616	268.655	48.6333	79.114	67.6771
LL0000012025	hecw1b	116.072	-1.69438	0.163502	-4.24691	2.16744e-05	0.000252164	0.308988	180.22	202.831	167.499	59.2992	48.6795	34.4279	175.74	183.479	151.476	68.0866	50.6824	70.4394
LL0000019441	mocos	151.592	-1.69535	0.143682	-4.83949	1.30175e-06	1.74924e-05	0.30878	237.891	211.688	243.038	54.9602	61.3361	62.7353	223.776	219.844	253.413	77.8132	106.309	66.2959
LL0000009170	dpp6b	47.0319	-1.69548	0.243872	-2.85184	0.00434672	0.0357202	0.308751	66.6815	83.2581	65.686	26.0338	32.1285	12.241	78.4972	71.9039	65.7348	31.6116	9.88925	20.7175
LL0000021220	pak1	582.637	-1.69608	0.101931	-6.82888	8.55793e-12	1.8357e-10	0.308624	833.518	1036.3	717.619	303.728	285.262	263.182	896.275	943.016	915.524	273.967	284.316	238.942
LL0000009463	ehbp1l1b	372.594	-1.6965	0.0982444	-7.08944	1.34655e-12	3.03816e-11	0.308534	569.496	542.064	521.383	157.649	160.642	167.549	626.806	558.702	602.093	210.744	173.062	180.933
LL0000010601	foxj3	99.5406	-1.69716	0.182421	-3.82172	0.000132525	0.00138464	0.308393	148.682	159.43	144.509	63.6381	53.5474	27.5423	168.71	142.981	144.807	46.2016	30.9039	63.5336
LL0000008449	cwc22	1087.09	-1.69727	0.0872015	-7.9961	1.28418e-15	3.58931e-14	0.308369	1539.08	1615.56	1482.04	533.693	484.848	479.696	1667.19	1837.27	1827.24	519.565	592.119	466.834
LL0000018404	lrrfip1b	73.1109	-1.69795	0.17404	-4.01028	6.06471e-05	0.000659963	0.308224	104.528	115.144	128.909	28.9264	40.8908	26.7773	126.533	96.6984	99.0786	37.2855	40.7932	31.7668
LL0000001414	arrb2b	952.732	-1.69817	0.0887183	-7.8695	3.56072e-15	9.6824e-14	0.308177	1339.94	1423.36	1541.98	417.987	486.795	391.713	1572.29	1495.93	1369.95	526.86	447.489	418.493
LL0000000138	acana	66.2497	-1.69822	0.208577	-3.34754	0.00081533	0.00760352	0.308166	97.3189	114.259	108.382	28.9264	16.551	25.2471	108.959	91.7395	87.6465	49.4438	33.3762	33.148
LL0000022907	ptprn2	457.064	-1.69832	0.117229	-5.95688	2.57103e-09	4.46762e-08	0.308145	662.309	650.122	703.661	134.508	232.688	237.17	719.363	725.651	737.373	231.819	201.493	248.61
LL0000008955	disp1	258.948	-1.70092	0.107019	-6.54942	5.776e-11	1.15415e-09	0.307591	364.045	368.462	383.442	120.045	118.778	109.404	455.753	427.291	375.355	124.015	119.907	140.879
LL0000023766	rnf130	210.594	-1.70101	0.144956	-4.83603	1.32458e-06	1.77785e-05	0.30757	303.671	325.947	300.513	128.723	82.7551	110.934	316.332	376.876	304.857	72.9499	77.8778	125.686
LL0000025632	si:ch211-220i18.4	175.542	-1.70113	0.141905	-4.94085	7.77811e-07	1.07078e-05	0.307545	272.133	317.089	278.344	108.474	81.7815	87.9825	270.64	220.671	253.413	90.7821	63.044	62.1524
LL0000020837	oip5	40.3025	-1.70231	0.253712	-2.76814	0.00563771	0.0452331	0.307293	61.2749	76.1723	76.36	18.8022	15.5774	18.3616	37.4912	74.3834	42.8705	18.6428	16.07	27.6233
LL0000002066	btk	39.9713	-1.70307	0.21049	-3.34017	0.000837266	0.00779117	0.307132	58.5716	58.4578	67.3281	14.4632	20.4454	23.717	64.438	59.5067	60.0188	16.2111	18.5423	17.9551
LL0000023851	rock1	1143.78	-1.70329	0.122458	-5.74311	9.29514e-09	1.53317e-07	0.307085	1667.04	1820.16	1446.73	629.15	525.738	362.641	1794.89	2008.35	1758.65	599.81	573.576	538.654
LL0000031929	vta1	610.22	-1.70383	0.0999069	-7.04483	1.85688e-12	4.16515e-11	0.306971	864.156	1012.38	807.117	287.818	288.183	273.893	835.351	960.372	1124.16	307.2	295.441	266.565
LL0000023194	rapgef5b	122.319	-1.70416	0.163221	-4.31415	1.6022e-05	0.000189462	0.3069	176.616	204.602	197.058	41.9433	40.8908	46.669	169.882	173.561	200.063	67.276	81.5863	67.6771
LL0000012311	hrasa	116.749	-1.7046	0.186596	-3.77605	0.000159333	0.00164904	0.306807	152.286	229.403	182.279	75.2087	69.1249	42.0786	142.935	188.438	175.293	59.1705	30.9039	53.8654
LL0000000425	adss	384.272	-1.70465	0.172665	-4.081	4.48426e-05	0.000496173	0.306796	538.858	637.722	653.576	271.908	198.612	125.471	666.641	587.629	442.043	209.123	123.616	156.072
LL0000024561	sfmbt2	51.6471	-1.70566	0.211619	-3.33457	0.000854306	0.00792734	0.306581	55.8683	95.6583	86.2129	26.0338	21.419	19.8917	73.8108	90.0865	70.4982	23.5061	22.2508	34.5291
LL0000030638	tmem63ba	473.262	-1.70599	0.132169	-5.34158	9.21381e-08	1.38954e-06	0.306511	674.024	665.179	777.558	218.395	218.084	147.658	857.612	669.45	702.124	282.884	241.05	225.13
LL0000009113	dnmt3aa	223.972	-1.70669	0.155732	-4.53786	5.68271e-06	7.11388e-05	0.306362	288.352	390.605	308.724	122.937	103.201	62.7353	392.486	343.816	330.58	128.878	95.184	120.161
LL0000006008	col4a2	377.035	-1.70785	0.202312	-3.49881	0.000467345	0.00452034	0.306116	559.584	695.294	555.047	266.123	187.903	74.2113	618.605	565.314	466.813	212.365	153.283	169.883
LL0000000363	adgrg6	76.5796	-1.70815	0.171829	-4.12124	3.76832e-05	0.000421201	0.306052	100.022	117.801	121.519	44.836	37.97	25.2471	113.645	123.146	126.706	45.3911	30.9039	31.7668
LL0000011140	gapvd1	895.301	-1.70847	0.0877715	-8.0718	6.92711e-16	1.97688e-14	0.305984	1317.41	1345.42	1225.04	464.269	415.723	350.4	1543	1427.33	1364.24	446.616	421.529	422.637
LL0000031819	vcana	480.607	-1.70914	0.207593	-3.41604	0.000635397	0.00601215	0.305841	676.727	873.325	770.168	313.852	227.82	84.1572	842.381	622.341	627.815	260.999	216.327	251.372
LL0000005566	chchd6a	88.3818	-1.71003	0.15234	-4.66083	3.14935e-06	4.06839e-05	0.305654	124.352	141.716	125.624	30.3728	47.7059	40.5484	142.935	148.767	129.564	39.7172	39.557	49.7219
LL0000009891	ext1c	118.073	-1.71029	0.158767	-4.4738	7.68424e-06	9.45018e-05	0.305598	184.726	191.317	158.467	83.8866	47.7059	48.9642	192.143	171.908	184.82	63.2233	35.8485	53.8654
LL0000021574	pdzk1	107.316	-1.71038	0.137966	-5.14894	2.61964e-07	3.78249e-06	0.30558	152.286	183.345	159.289	56.4065	42.8379	48.9642	158.166	172.735	160.05	55.9283	49.4462	48.3408
LL0000005103	ccdc85ca	445.472	-1.71059	0.133411	-5.32635	1.00203e-07	1.50625e-06	0.305534	738.903	702.38	637.154	202.485	164.537	164.489	702.96	664.491	649.727	300.716	194.077	223.749
LL0000022215	pnoca	41.0781	-1.71106	0.229215	-3.10217	0.00192111	0.0168565	0.305435	61.2749	63.7722	80.4653	13.0169	19.4718	17.5965	69.1244	58.6802	45.7286	25.1272	23.487	15.1928
LL0000025635	si:ch211-221f10.2	219.433	-1.71131	0.127467	-5.58035	2.40031e-08	3.78841e-07	0.305382	337.913	359.604	328.43	92.5646	126.567	111.7	377.255	316.543	301.999	107.804	69.2247	103.587
LL0000009890	ext1b	100.698	-1.7117	0.220509	-3.22753	0.00124862	0.0112725	0.3053	175.715	155.002	139.583	82.4403	57.4418	26.0122	176.912	162.817	111.463	33.2327	40.7932	46.9596
LL0000020601	nrap	617.182	-1.71186	0.146314	-4.86525	1.14311e-06	1.54236e-05	0.305267	917.321	965.44	930.278	404.97	315.443	183.616	1122.39	919.048	815.493	305.579	279.371	247.229
LL0000029182	sox13	559.097	-1.71226	0.114872	-6.20045	5.63032e-10	1.0345e-08	0.305183	809.189	874.21	833.391	302.281	236.582	210.393	905.647	883.509	833.594	337.191	213.855	269.327
LL0000020014	nbeal2	63.8157	-1.71241	0.206579	-3.44859	0.000563515	0.0053739	0.305151	94.6156	92.1154	91.1393	39.0507	18.4982	25.2471	130.048	94.2189	82.8831	29.9905	44.5016	23.4798
LL0000010141	farp2	277.677	-1.71353	0.172396	-4.13889	3.48983e-05	0.000391781	0.304914	397.386	539.406	437.633	172.112	107.095	82.627	485.043	354.561	334.39	134.552	117.435	169.883
LL0000012793	insra	663.322	-1.71409	0.110769	-6.4467	1.14314e-10	2.21696e-09	0.304794	938.046	1052.24	949.163	380.383	361.202	276.188	1105.99	1131.45	921.24	300.716	243.523	299.713
LL0000022989	qki2	316.559	-1.71415	0.151457	-4.71518	2.41491e-06	3.14785e-05	0.304782	468.573	534.092	492.645	135.954	147.986	94.8681	519.019	419.853	477.292	208.313	126.088	174.027
LL0000012200	hnf4b	214.308	-1.71524	0.108163	-6.61259	3.77651e-11	7.67923e-10	0.304553	357.737	341.89	305.44	111.367	97.359	98.6934	289.385	344.643	331.532	103.751	100.129	89.7757
LL0000000035	abcb11a	610.713	-1.71719	0.116969	-6.13142	8.70969e-10	1.57891e-08	0.304141	971.387	1108.93	1021.42	283.479	314.469	277.719	695.931	944.669	879.323	316.116	283.08	232.036
LL0000000325	add2	236.256	-1.71768	0.131526	-5.45654	4.85514e-08	7.47361e-07	0.304038	361.342	374.662	379.337	109.92	106.121	88.7476	418.261	318.195	323.911	147.521	95.184	111.874
LL0000039257	zgc:86709	2080.01	-1.71812	0.137261	-5.23175	1.67911e-07	2.4693e-06	0.303945	3559.35	3059.29	2938.63	1207.68	1161.49	1145.3	3330.86	3292.7	2962.83	850.272	635.384	816.269
LL0000008762	ddr1	462.218	-1.71901	0.128391	-5.60017	2.14139e-08	3.40693e-07	0.303756	724.485	844.982	759.494	264.677	221.005	188.206	680.7	643.003	601.14	256.135	156.992	205.794
LL0000028648	slc27a1a	381.397	-1.71982	0.10555	-6.81969	9.12355e-12	1.95158e-10	0.303587	633.474	542.949	564.078	232.858	181.088	165.254	575.256	621.514	568.749	168.595	143.394	179.551
LL0000029795	syt7a	27.2379	-1.72049	0.263118	-2.73829	0.00617589	0.0492427	0.303445	36.044	44.2862	36.1273	11.5706	15.5774	15.3013	50.3788	50.4154	34.2964	10.5372	9.88925	12.4305
LL0000038779	zgc:158222	96.4748	-1.72062	0.160657	-4.48544	7.27653e-06	8.96311e-05	0.303419	152.286	147.916	160.11	56.4065	40.8908	31.3677	142.935	128.105	155.287	57.5494	42.0293	42.8161
LL0000039157	zgc:55262	345.988	-1.72156	0.1221	-5.9096	3.42941e-09	5.89701e-08	0.30322	549.672	499.549	488.54	203.931	169.405	152.248	560.025	618.208	470.623	180.754	135.977	122.924
LL0000007431	csgalnact1a	57.65	-1.72238	0.202644	-3.56477	0.000364179	0.0035964	0.303049	78.3958	101.858	90.3182	30.3728	25.3133	29.8375	83.1836	85.9541	88.5991	12.9689	34.6124	30.3856
LL0000024641	sh3gl3a	170.514	-1.72242	0.171268	-4.21807	2.46404e-05	0.000283383	0.30304	236.088	344.547	279.165	75.2087	104.174	49.7292	257.752	209.926	241.98	89.9716	69.2247	88.3946
LL0000011716	gria3a	114.889	-1.72326	0.174455	-4.1458	3.38624e-05	0.000381825	0.302864	170.308	170.059	187.205	27.4801	56.4682	45.9039	202.687	185.132	143.855	56.7388	80.3502	52.4843
LL0000031744	ust	116.65	-1.72353	0.147869	-4.89305	9.92827e-07	1.34906e-05	0.302806	182.924	164.745	183.1	43.3896	39.9172	51.2594	202.687	158.685	182.914	64.0338	66.7524	59.3901
LL0000023229	rasip1	236.366	-1.72384	0.159569	-4.5362	5.72766e-06	7.16626e-05	0.302742	276.638	375.547	302.156	78.1014	94.4382	121.645	406.545	399.191	419.179	109.425	158.228	95.3004
LL0000001820	bcam	673.083	-1.72499	0.159375	-4.54897	5.39094e-06	6.76332e-05	0.302501	949.76	1099.18	1113.38	322.53	279.42	175.965	1135.28	1057.9	844.073	436.078	337.471	325.955
LL0000024617	sh2d3ca	648.365	-1.72502	0.0855427	-8.47551	2.34047e-17	7.33272e-16	0.302495	938.046	1034.53	986.932	348.563	309.602	254.002	1077.87	981.034	949.821	308.821	294.205	296.95
LL0000012024	HECTD4	170.182	-1.72583	0.242169	-2.99721	0.0027246	0.0232777	0.302324	205.451	271.032	217.585	134.508	93.4646	38.2533	400.687	286.789	183.867	76.1921	55.627	78.7264
LL0000030841	tox3	335.184	-1.72597	0.112797	-6.43607	1.22603e-10	2.37571e-09	0.302295	457.759	494.234	454.875	156.203	174.273	149.953	529.564	622.341	532.547	167.785	156.992	125.686
LL0000028923	slmapa	1202.64	-1.72605	0.112356	-6.46208	1.03273e-10	2.0147e-09	0.302278	1915.74	1805.11	1518.99	739.07	574.418	450.623	1906.19	2069.51	1859.63	527.671	531.547	533.13
LL0000013308	kif26ab	352.338	-1.72648	0.11908	-6.10079	1.05547e-09	1.90142e-08	0.302188	482.089	551.807	539.446	214.056	142.144	141.537	627.978	569.446	472.529	178.322	147.103	161.596
LL0000038269	yrk	225.529	-1.72673	0.124199	-5.85128	4.87791e-09	8.27057e-08	0.302137	389.276	349.861	339.925	107.028	103.201	73.4462	345.622	338.031	311.526	111.857	126.088	110.493
LL0000024408	selenop2	495.087	-1.7273	0.118216	-6.15224	7.63944e-10	1.38926e-08	0.302018	744.309	815.753	905.646	280.586	197.639	219.574	612.747	698.377	779.291	196.154	253.412	237.56
LL0000011207	gcgb	55.0953	-1.72758	0.193938	-3.75158	0.000175721	0.00180971	0.301959	77.4947	98.3155	80.4653	21.6948	36.9964	24.4821	85.5269	90.913	75.2616	20.2639	23.487	26.2421
LL0000018817	mecom	152.813	-1.72828	0.172592	-4.21965	2.44685e-05	0.000281828	0.301812	218.968	232.06	243.859	73.7624	85.6759	65.0305	326.877	213.232	176.246	87.5399	46.9739	63.5336
LL0000000215	acss3	157.393	-1.72872	0.137552	-5.29777	1.17224e-07	1.74842e-06	0.30172	226.176	217.003	235.648	78.1014	71.072	58.91	285.871	219.018	266.75	86.7293	60.5717	82.8699
LL0000024697	shroom4	1215.48	-1.72901	0.0941236	-7.74529	9.53649e-15	2.51892e-13	0.301658	1724.71	2010.6	1945.13	561.173	520.87	453.684	1847.61	2002.57	1670.05	623.316	615.606	610.475
LL0000039884	LOC100537384	419.904	-1.72934	0.15707	-4.6434	3.42729e-06	4.41014e-05	0.30159	624.463	620.007	615.806	205.378	233.662	169.844	946.653	581.843	484.914	231.008	147.103	178.17
LL0000019876	myo1b	658.485	-1.73005	0.139984	-5.21528	1.83537e-07	2.68881e-06	0.30144	957.87	1052.24	1096.13	202.485	297.918	263.947	1132.94	900.039	936.483	425.541	286.788	349.435
LL0000022893	ptprc	29.0388	-1.73243	0.259737	-2.81989	0.00480396	0.0391983	0.300945	45.0551	40.7433	41.8748	8.67793	14.6038	9.94585	44.5208	38.0182	58.1134	17.8322	11.1254	17.9551
LL0000020299	nhsb	79.8842	-1.73282	0.187721	-3.90377	9.47071e-05	0.00101011	0.300863	121.649	125.773	125.624	39.0507	50.6267	25.2471	146.45	92.566	125.754	44.5805	30.9039	30.3856
LL0000001854	bcl9	1625.6	-1.73303	0.138415	-5.29584	1.18473e-07	1.76591e-06	0.30082	2248.25	2480.03	1974.69	932.877	935.62	588.335	2927.83	2841.44	2523.65	819.471	621.787	613.237
LL0000017184	LOC110438108	201.54	-1.73446	0.14681	-5.00282	5.64983e-07	7.90051e-06	0.300521	282.946	307.347	316.114	104.135	78.8608	58.91	357.338	278.524	313.431	105.372	117.435	98.0627
LL0000009566	elmo1	872.608	-1.73502	0.0844824	-8.70021	3.3126e-18	1.08656e-16	0.300406	1296.68	1309.1	1321.93	393.399	467.323	378.707	1427.01	1387.66	1315.65	436.889	405.459	331.48
LL0000026332	si:ch73-22o12.1	293.734	-1.73527	0.151924	-4.83972	1.30022e-06	1.74821e-05	0.300352	449.649	587.236	384.263	172.112	123.646	105.579	461.611	432.25	395.362	179.133	124.852	109.112
LL0000010086	fam49ba	226.56	-1.73536	0.107936	-6.81298	9.55995e-12	2.04303e-10	0.300333	340.616	366.69	339.104	114.259	96.3854	88.7476	345.622	366.958	325.816	98.8877	122.379	113.256
LL0000019905	myofl	335.349	-1.73583	0.117743	-6.24949	4.11786e-10	7.66374e-09	0.300236	520.836	480.949	463.086	188.022	136.303	117.055	530.735	591.761	502.062	169.406	158.228	165.74
LL0000031951	vwa8	169.772	-1.73606	0.191187	-3.84997	0.000118131	0.00124269	0.300188	258.616	232.946	243.038	121.491	86.6495	44.3738	322.19	285.136	222.927	95.6454	59.3355	64.9148
LL0000012839	iqsec1b	227.08	-1.73691	0.173465	-4.24817	2.1552e-05	0.000250867	0.300011	296.462	406.548	346.494	151.864	109.042	85.6873	459.267	294.228	288.662	79.4343	81.5863	125.686
LL0000011503	golga4	596.79	-1.73805	0.137368	-5.3728	7.7525e-08	1.17919e-06	0.299775	831.716	1001.75	885.94	280.586	245.345	171.375	954.855	938.057	890.755	274.778	342.415	343.91
LL0000029336	sptb	1304.33	-1.73822	0.157401	-4.69005	2.73135e-06	3.5443e-05	0.29974	1879.7	2250.63	1950.87	856.222	651.331	377.942	2388.89	2048.85	1518.57	608.726	505.588	614.618
LL0000020782	nxph1	64.2604	-1.74118	0.191527	-3.86985	0.000108901	0.00114979	0.299124	95.5167	87.6868	123.982	18.8022	36.0228	35.9581	89.0417	105.79	95.2679	34.8538	24.7231	23.4798
LL0000020063	nckap1	1650.4	-1.74216	0.0984207	-7.54065	4.67638e-14	1.18237e-12	0.298923	2690.69	2353.37	2332.67	856.222	766.215	614.347	2930.17	2493.5	2445.53	869.725	770.125	682.296
LL0000010315	fgfr1b	355.959	-1.74222	0.134111	-5.53436	3.1237e-08	4.88666e-07	0.29891	480.287	582.807	545.194	196.7	194.718	146.892	585.8	567.793	527.784	188.859	101.365	153.309
LL0000008194	CU693502.1	44.2016	-1.74222	0.240618	-3.08465	0.00203793	0.0177868	0.298909	66.6815	70.858	91.1393	20.2485	20.4454	19.8917	64.438	58.6802	59.0661	33.2327	16.07	9.66816
LL0000010420	fmnl3	244.129	-1.74228	0.124407	-5.96658	2.42277e-09	4.21954e-08	0.298896	391.078	400.348	410.537	134.508	122.672	101.754	422.948	323.981	305.81	115.099	101.365	99.4439
LL0000012441	hydin	50.517	-1.74399	0.227647	-3.26818	0.00108242	0.00985377	0.298543	91.0112	84.1439	68.1492	14.4632	23.3662	24.4821	87.8701	79.3423	60.0188	38.0961	17.3062	17.9551
LL0000008829	dennd5a	333.95	-1.74596	0.126272	-5.90756	3.47216e-09	5.96163e-08	0.298135	495.606	450.834	491.824	182.237	141.171	120.115	609.232	543.825	494.44	180.754	173.062	124.305
LL0000013512	lamb2l	585.76	-1.74815	0.190946	-3.91814	8.92349e-05	0.000954834	0.297683	934.442	1198.39	913.035	365.919	393.33	260.887	978.287	712.427	680.213	225.334	169.353	197.507
LL0000011878	gulp1a	108.009	-1.74903	0.168663	-4.441	8.95425e-06	0.000109247	0.297501	152.286	154.116	176.531	36.158	52.5738	43.6087	153.48	163.643	197.205	38.9066	77.8778	49.7219
LL0000020543	npr2	279.309	-1.74958	0.103669	-7.23055	4.81045e-13	1.12906e-11	0.297388	435.232	431.348	488.54	112.813	122.672	141.537	444.037	400.844	387.74	137.794	124.852	124.305
LL0000031815	vax2	36.1213	-1.75023	0.267063	-2.80919	0.0049667	0.0403035	0.297254	64.8793	56.6864	54.1909	8.67793	14.6038	13.7712	73.8108	43.8035	41.9179	25.1272	11.1254	24.861
LL0000009324	dysf	746.226	-1.75063	0.166753	-4.50146	6.74896e-06	8.35287e-05	0.297171	1151.61	1265.7	1243.11	478.732	442.983	267.773	1214.95	1076.08	950.773	367.181	200.257	295.569
LL0000029149	soga1	811.089	-1.75103	0.109824	-6.83847	8.00436e-12	1.71855e-10	0.29709	1219.19	1289.62	1188.92	412.202	352.439	294.55	1504.34	1233.11	1064.14	401.225	342.415	430.924
[truncated: 1,645 more rows]

## Sheet: UP Genes - GO BP and KEGG
	Gene Ontology and KEGG Pathway Analysis of up-regulated genes in the dataset
Gene Ontology - Up-regulated genes
[truncated: 32 more rows]

## Sheet: DOWN Genes - GO BP and KEGG
Gene Ontology and KEGG Pathway Analysis of down-regulated genes in the dataset
[truncated: 124 more rows]

[truncated: 2 more sheets: IFN-regulated genes, p53 target genes]
